# Supplementary material for: G9a Knockdown Suppresses Cancer Aggressiveness by Facilitating Smad Protein Phosphorylation through Increasing BMP5 Expression in Luminal A Type Breast Cancer
Source: Int J Mol Sci. 2022 Jan 6;23(2):589. doi: 10.3390/ijms23020589 (PMC8776044; doi:10.3390/ijms23020589)
Supplement: Supplementary file 1 [file ijms-23-00589-s001.zip]

Archive with 2 entries (2 files):
- ijms-1513099-supplementary.pdf
- ijms-1513099-supplementary.v3.xlsx
