# Supplementary material for: G9a Knockdown Suppresses Cancer Aggressiveness by Facilitating Smad Protein Phosphorylation through Increasing BMP5 Expression in Luminal A Type Breast Cancer
Source: Int J Mol Sci. 2022 Jan 6;23(2):589. doi: 10.3390/ijms23020589 (PMC8776044; doi:10.3390/ijms23020589)
Supplement: Supplementary file 1 [file ijms-23-00589-s001.zip › ijms-1513099-supplementary.v3.xlsx]

## Sheet: data1-raw.data
probeset_id	200604_10_shCtrl_1_(HuGene-2_0-st).CEL	200604_11_shCtrl_2_(HuGene-2_0-st).CEL	200604_12_shCtrl_3_(HuGene-2_0-st).CEL	200604_13_shG9a_1_1_(HuGene-2_0-st).CEL	200604_14_shG9a_1_2_(HuGene-2_0-st).CEL	200604_15_shG9a_1_3_(HuGene-2_0-st).CEL	200604_16_shG9a_2_1_(HuGene-2_0-st).CEL	200604_17_shG9a_2_2_(HuGene-2_0-st).CEL	200604_18_shG9a_2_3_(HuGene-2_0-st).CEL	Gene Accession	Gene_Symbol	Gene Description	Cytoband	mRNA Accession	mRNA Source	mRna - Description	mRNA Assignment Score	mRNA Assignment Coverage	mRNA - Direct Probes	mRNA - Possible Probes	mRNA - xhyb	UniGene ID	UniGene Expression Information	Chromosome	Strand	Start	Stop	SwissProt mRna Accession	SwissProt accession	GO Biological Process ID	GO Biological Process Term	GO Biological Process Evidence	GO Cellular Component ID	GO Cellular Component Term	GO Cellular Component Evidence	GO Molecular Function ID	GO Molecular Function Term	GO Molecular Function Evidence	Pathway Source	Pathway Name	Protein Domains - Source	Protein Domains - Accession or domain name	Protein Domains - Description	transcript_cluster_id	total_probes	category	Gene_ID
16650001	3.40662	3.31781	2.7043	4.01247	2.83165	2.83477	3.0942	2.21141	3.02982							neg_control										0	0																	16650001	4	normgene->intron
16650003	2.26713	2.29085	2.59377	2.24744	2.29114	2.26713	2.21168	2.04422	2.35928							neg_control										0	0																	16650003	4	normgene->intron
16650005	2.57358	4.18289	3.13316	3.02471	3.59504	2.88977	2.93354	2.8122	2.22689							neg_control										0	0																	16650005	3	normgene->intron
16650007	2.04399	2.99955	2.21535	2.46797	2.42285	1.82386	2.30709	2.75987	3.02654							neg_control										0	0																	16650007	4	normgene->intron
16650009	1.70303	1.40678	1.77864	2.09261	1.83096	1.69856	2.32711	1.84955	2.15269							neg_control										0	0																	16650009	4	normgene->intron
16650011	3.28966	2.38845	1.98451	2.53234	2.69652	2.23764	2.01373	1.74579	1.90356							neg_control										0	0																	16650011	4	normgene->intron
16650013	3.7645	4.64008	3.67917	4.17975	3.71705	3.63558	3.26855	3.61757	3.55145							neg_control										0	0																	16650013	4	normgene->intron
16650015	4.87308	5.13064	4.0488	4.61408	5.04182	4.99683	4.83559	4.72884	5.04737							neg_control										0	0																	16650015	4	normgene->intron
16650017	3.4874	2.52098	1.96539	1.68025	2.71307	2.45012	2.54099	3.21967	2.44364							neg_control										0	0																	16650017	4	normgene->intron
16650019	2.04793	1.81953	2.53649	3.43271	2.58502	3.10302	3.48427	2.49139	3.08627							neg_control										0	0																	16650019	2	normgene->intron
16650021	3.59151	3.30894	4.0357	4.19507	3.56218	3.22328	4.20251	3.89644	3.54204							neg_control										0	0																	16650021	4	normgene->intron
16650023	2.17779	2.55206	3.36209	1.93497	1.933	2.42578	2.93698	2.68655	2.20852							neg_control										0	0																	16650023	4	normgene->intron
16650025	3.48758	2.93073	2.92038	3.9236	2.35876	2.69361	2.25512	2.77165	3.13774							neg_control										0	0																	16650025	4	normgene->intron
16650027	5.00526	2.00528	3.4292	2.07598	2.20718	1.87961	2.52607	1.6559	1.99849							neg_control										0	0																	16650027	2	normgene->intron
16650029	3.0469	3.60181	3.57227	3.93794	2.69594	2.70992	4.0495	3.21399	3.15889							neg_control										0	0																	16650029	3	normgene->intron
16650031	4.9327	4.62015	4.41943	4.50669	3.50944	4.39796	4.40765	3.96135	4.17621							neg_control										0	0																	16650031	4	normgene->intron
16650033	2.16297	1.77556	1.77556	1.60566	1.37327	1.68048	2.15356	2.03444	1.30817							neg_control										0	0																	16650033	1	normgene->intron
16650035	1.78304	1.80064	2.16941	2.7316	1.81333	2.18886	1.90565	2.01914	1.71885							neg_control										0	0																	16650035	4	normgene->intron
16650037	1.78476	1.48643	1.60566	2.05585	1.85699	2.40659	2.80638	2.05585	2.17547							neg_control										0	0																	16650037	3	normgene->intron
16650041	3.25424	4.42815	3.02084	3.5591	3.65804	3.91117	3.77513	2.88505	4.76242							neg_control										0	0																	16650041	4	normgene->intron
16650043	5.85535	5.12116	6.18575	5.37243	4.8966	3.75561	4.99562	5.20533	5.74074							neg_control										0	0																	16650043	2	normgene->intron
16650045	2.02768	2.71895	2.55676	2.94931	3.10155	2.58771	2.89039	2.42046	2.70475							neg_control										0	0																	16650045	4	normgene->intron
16650047	3.59332	2.9333	3.79456	3.02648	3.34903	3.31264	3.71793	4.71338	3.15404							neg_control										0	0																	16650047	4	normgene->intron
16650049	2.49207	3.00782	3.35361	2.11175	2.6276	2.65591	2.39617	2.45258	2.65229							neg_control										0	0																	16650049	4	normgene->intron
16650051	2.86525	2.78623	3.02801	2.62676	3.22504	3.59332	3.36412	3.46376	3.51838							neg_control										0	0																	16650051	3	normgene->intron
16650053	5.41079	5.65037	4.37188	5.72352	5.69342	5.57736	5.1877	6.17599	4.7888							neg_control										0	0																	16650053	3	normgene->intron
16650055	2.08945	2.01255	3.19886	2.44502	2.67609	1.95215	2.11641	1.97841	2.70687							neg_control										0	0																	16650055	4	normgene->intron
16650057	4.42994	5.21489	4.64336	4.81669	4.73197	4.92579	4.34047	4.88739	4.59752							neg_control										0	0																	16650057	4	normgene->intron
16650059	7.26129	7.05375	7.81999	7.37375	7.14718	6.92115	7.26129	7.52537	7.31463							neg_control										0	0																	16650059	3	normgene->intron
16650061	1.80065	2.15356	4.15508	3.01163	2.04447	2.04086	2.15356	2.16297	1.96087							neg_control										0	0																	16650061	3	normgene->intron
16650063	5.04337	5.28902	5.89962	6.13488	5.20931	5.70542	5.95752	5.11139	5.86579							neg_control										0	0																	16650063	4	normgene->intron
16650065	3.76497	3.08155	3.57847	3.09132	3.07074	2.71157	3.20592	2.85967	3.0484							neg_control										0	0																	16650065	4	normgene->intron
16650067	3.29675	4.46778	4.6776	4.01193	3.80237	3.93794	4.66449	4.8511	4.20531							neg_control										0	0																	16650067	3	normgene->intron
16650069	3.29742	2.37095	2.65373	2.61816	2.83204	2.61483	2.83722	2.88795	2.97909							neg_control										0	0																	16650069	4	normgene->intron
16650071	4.1887	3.8563	5.13048	4.38291	5.13663	5.41738	5.32831	4.89232	4.78549							neg_control										0	0																	16650071	4	normgene->intron
16650073	6.45342	6.47249	6.63646	6.49348	6.77855	6.24354	6.90466	6.74671	6.78997							neg_control										0	0																	16650073	4	normgene->intron
16650075	4.35356	2.45388	2.82696	2.11621	1.74104	2.87329	2.73562	2.12103	2.15405							neg_control										0	0																	16650075	4	normgene->intron
16650077	3.50435	2.27997	2.54922	2.06885	2.44178	1.78799	4.08416	3.29538	2.90661							neg_control										0	0																	16650077	4	normgene->intron
16650079	4.80166	4.5443	4.51182	5.61657	5.19865	5.26388	4.81451	4.76308	4.61938							neg_control										0	0																	16650079	4	normgene->intron
16650081	2.00056	1.80468	3.48908	1.97171	3.5452	2.70647	3.25221	2.18891	2.18168							neg_control										0	0																	16650081	4	normgene->intron
16650083	3.2978	2.54635	2.46283	1.86817	2.75737	2.11402	2.44442	2.42639	2.32315							neg_control										0	0																	16650083	4	normgene->intron
16650085	3.23057	4.54427	4.08812	4.40422	4.73863	3.20073	5.24952	4.06525	4.15508							neg_control										0	0																	16650085	3	normgene->intron
16650087	2.92265	3.26312	3.46534	3.35779	4.2376	2.82205	3.06041	2.58609	2.77619							neg_control										0	0																	16650087	4	normgene->intron
16650089	4.04966	4.65228	4.48611	4.07594	4.59771	4.44547	4.32085	4.73803	4.1054							neg_control										0	0																	16650089	4	normgene->intron
16650093	5.90455	5.98272	5.25	6.04373	5.90648	5.09245	5.67517	5.66984	5.6227							neg_control										0	0																	16650093	4	normgene->intron
16650095	2.83722	2.31051	3.4954	3.33396	3.05109	2.7208	3.56918	3.05188	3.71691							neg_control										0	0																	16650095	4	normgene->intron
16650097	3.36373	4.42304	5.18553	4.50857	4.59348	3.5836	3.78547	3.66705	5.22314							neg_control										0	0																	16650097	4	normgene->intron
16650099	3.37051	3.15648	3.5108	4.33239	3.07214	3.33812	2.80656	3.36093	3.45471							neg_control										0	0																	16650099	4	normgene->intron
16650101	1.90309	2.7991	2.94979	2.6333	1.8144	1.80633	2.05391	2.36415	1.80817							neg_control										0	0																	16650101	4	normgene->intron
16650103	1.96903	1.85608	2.25965	3.07211	2.10224	2.36563	2.60918	2.29187	2.17756							neg_control										0	0																	16650103	4	normgene->intron
16650105	3.05233	3.35607	4.02533	3.81167	3.63138	3.23126	4.20479	3.57887	3.25156							neg_control										0	0																	16650105	4	normgene->intron
16650107	5.63824	5.57329	5.47751	5.62038	5.93831	5.36699	5.83667	5.63408	5.41776							neg_control										0	0																	16650107	4	normgene->intron
16650109	5.48591	5.40222	6.0587	5.34906	5.2339	4.40193	6.31287	5.54842	6.0049							neg_control										0	0																	16650109	4	normgene->intron
16650111	5.53226	5.1226	5.85218	5.67284	4.97218	5.39998	5.52474	5.78631	5.6114							neg_control										0	0																	16650111	4	normgene->intron
16650113	5.87964	5.08709	5.0266	3.26524	4.06206	4.24527	4.09134	4.55944	4.12115							neg_control										0	0																	16650113	4	normgene->intron
16650115	4.83883	5.40285	5.52036	5.3754	5.39715	4.65834	5.6926	5.3301	5.88715							neg_control										0	0																	16650115	4	normgene->intron
16650117	4.28886	3.52347	4.04215	3.86904	3.43981	3.44268	4.68304	3.29065	3.7774							neg_control										0	0																	16650117	4	normgene->intron
16650119	6.43419	3.57445	3.93475	3.78937	3.34852	2.86306	4.01843	3.75177	3.97402							neg_control										0	0																	16650119	4	normgene->intron
16650121	3.26253	3.2817	2.23183	2.5675	2.13703	1.9516	2.73817	2.46423	3.31359							neg_control										0	0																	16650121	4	normgene->intron
16650123	5.0661	5.69075	5.7169	4.67457	5.71396	4.89208	6.07084	5.46537	5.42092							neg_control										0	0																	16650123	4	normgene->intron
16650125	3.84562	3.32567	3.22562	3.09465	3.46693	3.45577	3.19165	3.70069	3.14098							neg_control										0	0																	16650125	4	normgene->intron
16650127	4.71317	3.51596	4.26022	3.9717	3.33256	4.01985	4.33981	4.25656	4.36139							neg_control										0	0																	16650127	4	normgene->intron
16650129	3.58452	3.80259	3.5987	4.1982	3.29233	3.74654	3.93837	3.8909	4.13311							neg_control										0	0																	16650129	4	normgene->intron
16650131	6.90162	7.53244	6.74777	7.39764	7.21214	6.86394	7.67715	7.24457	6.98768							neg_control										0	0																	16650131	4	normgene->intron
16650133	4.23469	4.52887	5.42262	4.91803	4.02914	4.52254	4.39796	4.80249	4.51949							neg_control										0	0																	16650133	4	normgene->intron
16650135	4.64318	5.29268	5.26937	4.50717	4.33591	4.46406	4.74964	4.92459	4.26445							neg_control										0	0																	16650135	4	normgene->intron
16650137	5.55142	4.72715	5.68784	3.88984	4.26919	4.42779	3.48935	3.22911	4.79388							neg_control										0	0																	16650137	4	normgene->intron
16650139	5.67385	6.33171	6.2682	5.6537	4.69055	5.72895	6.42976	5.36182	5.52307							neg_control										0	0																	16650139	4	normgene->intron
16650141	4.79307	5.56457	5.12206	5.24971	5.30319	4.72409	5.66679	5.4098	5.40123							neg_control										0	0																	16650141	4	normgene->intron
16650143	4.04207	5.03395	5.19294	4.99376	4.69348	4.69786	5.48792	4.40744	4.71742							neg_control										0	0																	16650143	4	normgene->intron
16650145	3.19533	4.78299	3.11101	2.16297	3.5365	3.61747	3.29095	3.4808	3.37527							neg_control										0	0																	16650145	3	normgene->intron
16650147	2.5092	3.02851	3.52478	2.76322	3.61627	4.01307	4.58536	2.20556	2.8105							neg_control										0	0																	16650147	3	normgene->intron
16650149	2.52649	1.95858	2.81235	2.89109	2.36989	1.82996	2.39413	2.42594	2.39413							neg_control										0	0																	16650149	5	normgene->intron
16650151	4.1652	5.48147	5.41838	5.02738	4.11355	5.01985	5.25264	4.8806	4.91382							neg_control										0	0																	16650151	4	normgene->intron
16650153	1.87193	2.6204	3.77733	3.03866	2.68967	2.10183	2.64848	2.31049	1.96498							neg_control										0	0																	16650153	4	normgene->intron
16650155	4.94578	4.96535	5.2278	4.78774	4.07324	4.92197	5.26017	5.03026	4.99385							neg_control										0	0																	16650155	4	normgene->intron
16650157	4.71788	5.63821	4.73858	5.3002	5.23526	5.68465	5.98547	5.00039	4.94606							neg_control										0	0																	16650157	4	normgene->intron
16650159	4.58348	4.37505	4.61827	3.78628	4.67022	3.16097	3.87263	4.33836	4.09656							neg_control										0	0																	16650159	4	normgene->intron
16650161	6.67357	6.1079	6.21103	6.31133	6.16539	5.87882	6.89311	6.79257	6.31133							neg_control										0	0																	16650161	3	normgene->intron
16650163	5.69511	6.23495	6.13284	5.46071	5.36701	6.52144	5.95861	5.78709	6.30154							neg_control										0	0																	16650163	4	normgene->intron
16650165	4.94473	5.58741	4.9937	5.76902	6.09982	4.64924	5.61414	5.55977	5.84625							neg_control										0	0																	16650165	4	normgene->intron
16650167	5.24194	5.56751	5.4446	5.34222	5.73053	5.13919	5.85929	5.40341	5.00356							neg_control										0	0																	16650167	4	normgene->intron
16650169	5.72183	6.33587	5.89094	5.94939	4.63644	4.53618	5.84487	5.87862	5.65465							neg_control										0	0																	16650169	4	normgene->intron
16650171	5.18505	5.67205	5.60441	5.5413	4.37254	4.45797	5.39321	4.38547	5.29368							neg_control										0	0																	16650171	4	normgene->intron
16650173	6.18552	6.08647	6.38419	6.28041	6.09657	5.03831	5.82616	6.06389	5.57722							neg_control										0	0																	16650173	4	normgene->intron
16650175	4.91257	5.09054	5.48857	4.35196	3.50601	3.84118	5.06667	4.73408	4.5406							neg_control										0	0																	16650175	4	normgene->intron
16650177	3.02266	2.94929	3.49271	3.00409	2.97455	3.77412	2.9845	2.859	2.72683							neg_control										0	0																	16650177	4	normgene->intron
16650179	2.81235	2.92144	2.81235	2.62676	2.62486	2.66019	2.39413	3.18391	3.77559							neg_control										0	0																	16650179	3	normgene->intron
16650181	4.09071	4.06019	4.89831	4.2386	4.2824	5.3365	4.22328	4.88298	3.81909							neg_control										0	0																	16650181	4	normgene->intron
16650183	3.50516	2.08656	3.42624	3.10294	2.74807	2.49383	2.14693	2.47601	2.84904							neg_control										0	0																	16650183	4	normgene->intron
16650185	3.10309	3.62763	2.86472	2.62495	2.3958	2.45733	2.9194	2.19198	2.58487							neg_control										0	0																	16650185	4	normgene->intron
16650187	2.07272	2.29918	2.12377	2.11567	1.91702	2.93303	2.83837	2.44606	1.84507							neg_control										0	0																	16650187	4	normgene->intron
16650189	2.60551	2.76982	3.52822	2.05282	2.48129	2.166	2.11	2.4008	2.14951							neg_control										0	0																	16650189	4	normgene->intron
16650191	1.60566	2.83041	1.9484	1.83738	1.85699	1.50531	1.57765	2.06564	1.87068							neg_control										0	0																	16650191	3	normgene->intron
16650193	3.93858	2.61826	2.50135	2.42921	2.83814	2.34816	2.47459	2.16091	2.37401							neg_control										0	0																	16650193	4	normgene->intron
16650195	2.95696	3.4635	3.5463	3.164	2.2105	3.83137	3.44053	3.2261	3.43981							neg_control										0	0																	16650195	4	normgene->intron
16650197	4.30156	5.18314	4.43166	4.83191	5.02234	3.11484	4.30156	4.98451	3.18137							neg_control										0	0																	16650197	3	normgene->intron
16650199	2.13595	2.27549	2.39413	2.05585	2.24504	1.82996	2.70013	2.13269	2.63978							neg_control										0	0																	16650199	3	normgene->intron
16650201	2.3111	2.05585	2.29915	1.77556	2.04447	2.88977	1.93007	3.79142	1.69784							neg_control										0	0																	16650201	1	normgene->intron
16650203	2.86835	2.23486	1.82507	1.53792	1.81953	1.6069	1.56949	1.59704	1.60395							neg_control										0	0																	16650203	2	normgene->intron
16650205	5.48574	4.9751	5.07448	5.05854	4.59399	4.30844	5.00005	4.95771	4.48815							neg_control										0	0																	16650205	4	normgene->intron
16650207	3.11448	3.72055	3.87197	2.31874	3.20692	2.09891	2.7562	2.10018	2.72269							neg_control										0	0																	16650207	4	normgene->intron
16650209	4.31267	4.73945	4.90529	4.88546	4.78134	4.16695	4.06121	4.42807	4.20581							neg_control										0	0																	16650209	4	normgene->intron
16650211	2.95249	3.57219	4.3178	3.94855	3.66152	3.4767	3.88147	3.90317	3.47115							neg_control										0	0																	16650211	4	normgene->intron
16650213	4.28671	2.83041	4.30298	4.38726	1.95858	3.66865	3.61627	4.01307	2.71852							neg_control										0	0																	16650213	1	normgene->intron
16650215	3.90946	2.79455	3.96931	1.91571	2.26995	2.2846	3.91079	2.27468	4.36294							neg_control										0	0																	16650215	2	normgene->intron
16650217	3.45597	3.18359	2.8562	3.29132	3.47308	2.93971	4.22812	3.92494	3.97137							neg_control										0	0																	16650217	4	normgene->intron
16650219	3.32088	2.47673	3.02078	2.65513	3.04239	2.33922	3.17925	2.69258	2.96385							neg_control										0	0																	16650219	4	normgene->intron
16650221	4.05215	4.27649	3.51347	3.80566	4.28642	3.93496	4.05634	3.3471	4.34819							neg_control										0	0																	16650221	4	normgene->intron
16650223	4.02564	3.59011	4.30233	3.84532	4.49475	3.4683	4.47735	3.52423	4.74438							neg_control										0	0																	16650223	4	normgene->intron
16650225	3.97242	3.88302	4.6683	4.40596	3.48665	4.23381	3.67039	3.85272	4.55194							neg_control										0	0																	16650225	4	normgene->intron
16650227	1.35186	1.5707	1.91623	1.64307	1.64307	1.64148	1.9999	1.4887	1.79586							neg_control										0	0																	16650227	2	normgene->intron
16650229	3.49736	4.1748	2.85132	3.3607	4.20943	1.94025	3.73102	4.71872	4.35437							neg_control										0	0																	16650229	4	normgene->intron
16650231	3.84639	4.88987	4.26829	5.43403	3.80279	4.40798	4.29381	3.93139	4.75092							neg_control										0	0																	16650231	4	normgene->intron
16650233	4.90018	5.05279	5.18206	6.86313	5.42526	5.24623	5.2719	5.73173	5.22123							neg_control										0	0																	16650233	3	normgene->intron
16650235	5.40153	5.17937	5.79685	5.14485	5.17222	5.10626	5.48586	5.58974	6.01493							neg_control										0	0																	16650235	4	normgene->intron
16650237	3.53255	3.72994	3.29257	3.07023	3.98137	4.19964	4.62718	3.64688	4.32409							neg_control										0	0																	16650237	4	normgene->intron
16650239	4.01871	5.29315	4.63555	3.89584	4.78452	3.84373	3.76768	4.45199	6.40355							neg_control										0	0																	16650239	2	normgene->intron
16650241	5.24379	5.13038	5.79528	4.72822	5.42769	3.63237	4.928	5.14413	5.5709							neg_control										0	0																	16650241	4	normgene->intron
16650243	4.41555	4.84553	4.36645	4.8363	4.72451	4.50011	5.688	4.35312	4.25778							neg_control										0	0																	16650243	5	normgene->intron
16650245	4.67673	3.64232	4.46367	3.49351	4.14624	3.43878	2.74592	3.59992	4.22121							neg_control										0	0																	16650245	2	normgene->intron
16650247	5.55864	5.39123	5.45997	5.82591	5.89431	5.57476	5.79772	5.09751	5.55235							neg_control										0	0																	16650247	4	normgene->intron
16650249	4.84394	5.1412	5.08124	5.52042	4.68997	4.87514	5.61552	5.32069	5.14044							neg_control										0	0																	16650249	4	normgene->intron
16650251	4.7409	4.0592	5.68451	4.86264	4.77996	4.26488	5.00966	4.94647	5.26049							neg_control										0	0																	16650251	3	normgene->intron
16650253	4.02781	4.90938	4.96448	5.28228	5.16603	5.17931	4.97941	5.04469	5.21413							neg_control										0	0																	16650253	4	normgene->intron
16650255	5.38461	5.60634	5.57149	5.79528	5.8161	4.85033	5.93881	6.1346	5.71001							neg_control										0	0																	16650255	4	normgene->intron
16650257	5.68636	5.75361	5.89432	5.82724	6.64541	4.73015	5.83233	6.0191	6.11604							neg_control										0	0																	16650257	4	normgene->intron
16650259	4.55847	5.26649	5.28319	5.1421	4.48627	5.11801	5.40903	5.21669	5.87663							neg_control										0	0																	16650259	4	normgene->intron
16650261	3.38452	2.65427	3.19245	3.42936	3.6417	2.91513	3.31346	3.60739	4.50544							neg_control										0	0																	16650261	4	normgene->intron
16650263	3.46779	3.63701	2.72333	3.69157	2.78421	3.0571	4.08343	4.12936	3.7918							neg_control										0	0																	16650263	4	normgene->intron
16650265	4.20895	4.61737	4.60606	4.19317	4.57824	3.97075	4.70278	5.35949	4.93075							neg_control										0	0																	16650265	4	normgene->intron
16650267	5.83555	6.10121	6.40215	6.06502	6.26514	5.48136	6.28163	6.66584	6.34403							neg_control										0	0																	16650267	4	normgene->intron
16650269	4.22833	5.45088	6.05098	5.2296	3.75844	5.58488	6.13965	5.42276	5.09646							neg_control										0	0																	16650269	2	normgene->intron
16650271	4.2951	4.28372	5.49062	4.49883	4.12205	4.3019	4.84646	4.51912	4.82898							neg_control										0	0																	16650271	4	normgene->intron
16650273	6.50242	6.37098	6.67405	6.07772	6.11599	6.3072	6.60647	6.10213	6.16051							neg_control										0	0																	16650273	4	normgene->intron
16650279	4.78299	5.3128	4.61083	4.86216	5.09561	4.23093	3.50715	5.01859	5.00868							neg_control										0	0																	16650279	1	normgene->intron
16650281	5.91968	6.72708	6.30741	6.18754	6.25543	7.07985	6.69513	6.44982	6.65495							neg_control										0	0																	16650281	4	normgene->intron
16650285	3.19228	2.71852	4.96829	5.12805	3.37527	3.20073	4.38726	2.09365	3.36412							neg_control										0	0																	16650285	1	normgene->intron
16650287	5.17572	5.07871	4.88403	5.23515	4.88403	4.67016	4.66922	4.91271	4.90162							neg_control										0	0																	16650287	3	normgene->intron
16650289	3.41078	3.359	2.94927	3.09458	3.34212	3.15296	4.08931	3.46944	4.1216							neg_control										0	0																	16650289	4	normgene->intron
16650291	6.64793	6.4008	6.30447	6.84859	6.29571	6.59834	6.602	6.61913	6.59193							neg_control										0	0																	16650291	4	normgene->intron
16650293	6.59787	6.74276	6.86776	6.97964	7.16021	6.49625	7.50319	6.75618	6.94415							neg_control										0	0																	16650293	4	normgene->intron
16650295	6.03582	5.74667	6.31934	5.0875	5.64539	4.86518	6.48942	5.65897	6.31028							neg_control										0	0																	16650295	4	normgene->intron
16650297	3.4953	2.69192	3.85502	2.25072	3.50715	2.99847	3.87186	3.7756	4.20531							neg_control										0	0																	16650297	3	normgene->intron
16650299	6.04764	4.86858	6.11434	4.99187	5.74311	5.66757	5.00011	6.05322	6.21516							neg_control										0	0																	16650299	4	normgene->intron
16650301	4.80779	5.26566	5.35181	4.95131	4.91227	5.24769	5.6019	5.10544	5.21844							neg_control										0	0																	16650301	4	normgene->intron
16650303	6.69776	6.90786	6.6354	6.77422	6.6306	6.33681	7.31522	7.03879	6.97164							neg_control										0	0																	16650303	4	normgene->intron
16650305	4.59399	5.00614	4.56895	4.78832	4.68387	4.89182	5.06749	4.78509	4.6971							neg_control										0	0																	16650305	4	normgene->intron
16650307	3.94827	4.42866	4.23716	3.82335	4.65011	3.38872	5.03296	4.80677	4.61755							neg_control										0	0																	16650307	4	normgene->intron
16650309	5.97098	5.97039	5.94952	5.1727	4.88995	5.32221	5.98288	5.91621	6.23103							neg_control										0	0																	16650309	4	normgene->intron
16650311	6.108	5.75622	6.79374	5.98125	6.03825	5.93805	6.34948	6.64514	6.20048							neg_control										0	0																	16650311	4	normgene->intron
16650313	4.46377	4.20047	4.71866	4.42626	4.53412	3.92384	4.6687	4.82789	4.77947							neg_control										0	0																	16650313	4	normgene->intron
16650315	6.68037	6.47885	6.8112	6.59015	6.40465	5.99927	7.12372	6.9143	6.68174							neg_control										0	0																	16650315	4	normgene->intron
16650317	3.48522	2.77446	3.12317	2.206	2.9287	3.09583	3.61013	3.02463	3.6619							neg_control										0	0																	16650317	4	normgene->intron
16650319	2.79068	2.73908	2.03843	2.24457	2.05081	2.48004	2.01893	2.00182	1.92082							neg_control										0	0																	16650319	4	normgene->intron
16650321	1.78745	1.91045	1.91045	2.00554	1.91045	1.97961	2.05026	1.38036	1.69784							neg_control										0	0																	16650321	3	normgene->intron
16650323	2.62624	2.50042	2.39899	2.89161	3.50768	2.60574	3.53283	2.79266	3.59361							neg_control										0	0																	16650323	4	normgene->intron
16650325	5.51312	5.4167	5.74389	5.80501	5.59339	5.70627	5.77333	6.19315	5.57654							neg_control										0	0																	16650325	4	normgene->intron
16650327	6.86795	6.89905	7.27866	6.63917	6.48339	6.33558	7.32351	7.33078	7.30323							neg_control										0	0																	16650327	4	normgene->intron
16650329	5.24239	5.7449	6.48408	4.89643	5.47321	4.07207	6.34126	5.79231	5.70361							neg_control										0	0																	16650329	4	normgene->intron
16650331	6.07841	5.50019	6.62991	5.68406	6.08189	5.2137	6.5725	6.69559	5.52809							neg_control										0	0																	16650331	4	normgene->intron
16650333	6.83953	6.8508	6.73138	6.41774	6.43472	5.81882	7.27461	7.09187	6.92201							neg_control										0	0																	16650333	4	normgene->intron
16650335	7.54428	7.55753	7.83698	6.92539	7.20234	6.81914	7.83609	7.44905	7.79628							neg_control										0	0																	16650335	4	normgene->intron
16650337	6.60259	6.81977	6.70915	6.21534	6.17475	6.11944	6.9764	6.55897	6.52584							neg_control										0	0																	16650337	4	normgene->intron
16650341	4.97651	5.15168	5.74929	5.79705	5.45727	4.89316	4.50199	4.83836	5.33703							neg_control										0	0																	16650341	4	normgene->intron
16650343	5.08196	5.37184	5.2338	5.77054	5.4164	5.78486	4.88751	6.11278	5.31098							neg_control										0	0																	16650343	4	normgene->intron
16650345	3.398	5.00964	3.88836	3.52995	4.21605	2.90765	4.61361	4.35889	3.60653							neg_control										0	0																	16650345	4	normgene->intron
16650347	8.56721	8.81333	9.10932	8.64535	8.75442	9.19769	9.21586	9.11655	8.73423							neg_control										0	0																	16650347	1	normgene->intron
16650349	4.46563	5.2344	5.16339	4.93505	5.47262	4.87085	5.08182	5.12491	5.44506							neg_control										0	0																	16650349	4	normgene->intron
16650351	5.34106	5.3565	5.33588	5.3565	4.64412	5.51913	5.48379	5.33328	5.6171							neg_control										0	0																	16650351	3	normgene->intron
16650353	3.22848	3.08002	3.51287	3.49531	2.91326	3.38643	3.27702	3.62468	3.54918							neg_control										0	0																	16650353	4	normgene->intron
16650355	4.48909	4.43588	5.292	4.31055	4.11604	4.48909	3.21325	4.22286	5.14174							neg_control										0	0																	16650355	3	normgene->intron
16650357	5.21714	5.14495	5.29672	4.87817	5.28881	5.0061	4.76307	5.55807	4.7596							neg_control										0	0																	16650357	4	normgene->intron
16650359	4.55112	4.40134	4.88796	5.51074	3.69982	5.37691	4.40568	3.29453	3.69092							neg_control										0	0																	16650359	3	normgene->intron
16650361	6.57185	6.82174	6.75923	6.76268	6.83127	6.59757	6.41477	6.5565	6.41048							neg_control										0	0																	16650361	4	normgene->intron
16650363	5.91276	5.89609	6.0733	6.17924	5.99607	5.75439	6.26646	6.14229	5.90608							neg_control										0	0																	16650363	4	normgene->intron
16650365	5.60708	5.2093	5.33113	5.49755	5.45411	5.27511	5.03844	5.53382	5.48894							neg_control										0	0																	16650365	4	normgene->intron
16650367	4.17169	3.02748	3.48432	2.5156	3.23728	4.15467	4.93398	3.78733	3.7969							neg_control										0	0																	16650367	4	normgene->intron
16650369	5.66843	5.73314	5.91198	5.69652	5.84823	4.96149	5.97443	5.36558	5.69652							neg_control										0	0																	16650369	3	normgene->intron
16650371	6.69245	6.37984	7.34771	6.7869	6.5421	6.69568	6.67575	6.69325	7.02003							neg_control										0	0																	16650371	4	normgene->intron
16650373	2.68365	2.65012	3.24261	2.93903	2.69508	2.80638	2.63864	2.77194	2.86312							neg_control										0	0																	16650373	4	normgene->intron
16650375	5.08075	4.92646	5.13457	4.69839	4.53186	5.27604	4.89721	4.74772	4.93227							neg_control										0	0																	16650375	4	normgene->intron
16650377	5.06769	4.95669	5.12485	4.96704	5.27001	4.90758	5.39699	4.62836	5.06529							neg_control										0	0																	16650377	4	normgene->intron
16650379	3.85699	3.63347	3.60076	3.31867	3.49522	3.46548	3.3679	3.26582	3.31868							neg_control										0	0																	16650379	4	normgene->intron
16650381	6.02045	6.42715	6.74577	5.98617	5.79515	6.02069	6.18893	6.12009	5.84253							neg_control										0	0																	16650381	4	normgene->intron
16650383	6.67413	6.85633	7.40351	7.01911	6.75187	6.96456	7.46933	7.32981	7.12225							neg_control										0	0																	16650383	4	normgene->intron
16650385	5.84711	6.07399	6.94741	6.21252	6.30272	5.69346	6.3965	5.64873	5.76602							neg_control										0	0																	16650385	4	normgene->intron
16650387	6.32625	6.33748	6.6262	6.32625	5.97411	6.43032	5.40115	6.34721	6.00059							neg_control										0	0																	16650387	3	normgene->intron
16650389	6.68739	6.31747	6.10871	5.27001	5.77211	4.16845	5.93562	6.13413	5.56487							neg_control										0	0																	16650389	4	normgene->intron
16650391	7.51984	7.72759	8.10047	7.20906	7.36765	7.53579	7.78137	7.76881	7.22711							neg_control										0	0																	16650391	4	normgene->intron
16650393	6.3672	6.68111	6.88991	5.97828	6.38052	6.63958	6.83686	7.10741	6.71788							neg_control										0	0																	16650393	4	normgene->intron
16650395	8.22862	8.40753	8.72488	8.21314	7.57745	8.24193	8.3829	8.30814	8.23191							neg_control										0	0																	16650395	4	normgene->intron
16650397	5.78579	5.63905	6.20538	5.28132	5.63199	5.96955	6.16146	6.41355	5.87066							neg_control										0	0																	16650397	4	normgene->intron
16650399	6.21047	5.90107	6.3787	5.51749	5.71645	5.86869	6.63032	6.43798	6.25092							neg_control										0	0																	16650399	4	normgene->intron
16650401	3.90708	3.29403	4.45675	3.27081	5.04588	4.00701	4.98449	5.0134	4.70989							neg_control										0	0																	16650401	4	normgene->intron
16650403	6.47929	6.33672	6.84968	5.07825	5.64034	4.9882	6.42493	6.2596	6.26031							neg_control										0	0																	16650403	4	normgene->intron
16650405	6.40239	6.87498	7.04745	7.00604	6.53722	5.43363	7.05176	7.01375	7.04537							neg_control										0	0																	16650405	4	normgene->intron
16650407	5.15079	4.7527	5.85169	4.96829	4.78299	2.86562	5.67355	5.47499	5.43641							neg_control										0	0																	16650407	3	normgene->intron
16650409	4.58871	4.81229	4.04788	4.26519	4.34577	4.27533	4.27342	4.92853	4.8926							neg_control										0	0																	16650409	4	normgene->intron
16650411	5.3073	4.15923	5.25219	5.3669	4.2667	3.83052	5.42407	5.35101	5.11666							neg_control										0	0																	16650411	4	normgene->intron
16650413	4.76902	4.85677	5.09836	3.51854	5.56607	5.4955	5.5431	5.7294	4.74264							neg_control										0	0																	16650413	4	normgene->intron
16650415	6.50392	7.18861	7.17632	6.98456	7.42974	6.82569	7.35754	6.96889	6.93734							neg_control										0	0																	16650415	4	normgene->intron
16650417	6.21367	6.21461	6.81464	6.64521	6.34884	6.02319	6.62655	6.54366	6.25101							neg_control										0	0																	16650417	4	normgene->intron
16650419	5.39129	5.574	6.11502	5.3951	5.30876	5.3286	5.93003	5.3989	5.251							neg_control										0	0																	16650419	3	normgene->intron
16650421	4.08787	4.94704	3.92589	4.63531	3.91557	3.97396	4.14799	4.25614	4.22541							neg_control										0	0																	16650421	4	normgene->intron
16650423	5.5144	5.01022	5.08543	4.1029	5.13857	3.89262	5.23896	4.16317	4.18041							neg_control										0	0																	16650423	2	normgene->intron
16650425	5.46691	5.21907	6.31207	5.36204	5.86644	6.04341	5.09783	5.20188	5.49538							neg_control										0	0																	16650425	4	normgene->intron
16650427	5.54683	5.94384	6.25024	5.60344	4.87353	5.38446	5.96677	5.00345	4.82767							neg_control										0	0																	16650427	4	normgene->intron
16650429	5.81515	5.11702	6.10087	5.22552	5.75111	5.69473	6.74584	5.76886	6.12866							neg_control										0	0																	16650429	3	normgene->intron
16650431	6.29398	6.54648	6.66161	6.00199	6.35268	6.64952	7.03513	6.44744	6.23223							neg_control										0	0																	16650431	4	normgene->intron
16650433	3.62064	4.61698	4.79617	3.55629	2.42125	4.5966	4.08195	4.47529	4.06496							neg_control										0	0																	16650433	4	normgene->intron
16650435	3.21843	3.49447	4.23907	3.30368	2.97768	3.07486	3.79917	4.03506	3.40531							neg_control										0	0																	16650435	4	normgene->intron
16650437	5.38706	5.70708	5.82119	4.48061	5.79852	4.92107	6.17123	5.86691	4.53986							neg_control										0	0																	16650437	4	normgene->intron
16650439	5.83059	5.26202	5.51812	5.27237	5.39592	6.17903	5.37949	5.66391	5.40773							neg_control										0	0																	16650439	4	normgene->intron
16650441	4.05947	4.54096	4.10289	3.98037	4.65516	3.81942	3.6329	4.35808	3.41871							neg_control										0	0																	16650441	4	normgene->intron
16650443	4.55559	5.12943	4.8096	5.04316	3.66153	4.55351	5.83937	5.08411	5.3768							neg_control										0	0																	16650443	4	normgene->intron
16650445	4.52896	4.26597	4.86187	4.13178	3.8702	4.39662	4.71737	4.80542	4.58126							neg_control										0	0																	16650445	4	normgene->intron
16650447	4.26709	4.96294	3.98814	3.51075	3.32192	4.52752	4.40786	4.27977	4.49031							neg_control										0	0																	16650447	4	normgene->intron
16650449	5.77012	6.18529	6.63922	5.3493	4.82455	5.95746	5.80472	6.24381	5.39209							neg_control										0	0																	16650449	4	normgene->intron
16650451	6.71152	6.70413	7.066	6.81853	7.03303	6.68182	6.78843	6.26332	6.56747							neg_control										0	0																	16650451	4	normgene->intron
16650453	6.89522	6.7892	6.95721	6.66634	7.02943	6.75427	6.82244	6.83502	6.99271							neg_control										0	0																	16650453	4	normgene->intron
16650455	4.89394	5.00674	5.47688	4.09487	4.64544	3.66754	4.83796	4.99695	4.62129							neg_control										0	0																	16650455	4	normgene->intron
16650457	5.76739	4.64185	4.59689	4.51852	4.54596	3.9727	4.72794	4.02251	4.23117							neg_control										0	0																	16650457	4	normgene->intron
16650459	6.30666	6.71729	6.66913	6.56079	5.83856	6.38604	6.7646	6.92551	6.53519							neg_control										0	0																	16650459	4	normgene->intron
16650461	4.22242	4.55634	4.91373	2.88977	3.02851	3.59332	4.22242	4.26283	2.98554							neg_control										0	0																	16650461	3	normgene->intron
16650463	5.69818	6.64961	5.88041	5.74049	5.62711	5.11621	5.58123	4.87171	5.97983							neg_control										0	0																	16650463	4	normgene->intron
16650465	6.76967	6.86665	6.9192	6.9548	6.41921	6.88793	7.25781	6.81627	6.62571							neg_control										0	0																	16650465	4	normgene->intron
16650467	2.61655	2.57707	3.00501	2.18219	2.16965	2.33577	2.8639	2.99301	3.23119							neg_control										0	0																	16650467	4	normgene->intron
16650469	2.61273	3.46601	4.47814	3.21237	2.97697	1.79109	3.55279	3.78029	4.36274							neg_control										0	0																	16650469	4	normgene->intron
16650471	6.0532	3.59022	4.10886	4.3937	3.76304	3.74125	4.27223	4.2575	3.6533							neg_control										0	0																	16650471	4	normgene->intron
16650473	4.85594	5.39396	4.68973	4.72839	5.54581	5.44731	5.58854	5.28661	5.05879							neg_control										0	0																	16650473	4	normgene->intron
16650475	5.59019	6.02987	6.30685	5.4173	6.19237	4.64434	6.02567	5.81239	5.84531							neg_control										0	0																	16650475	4	normgene->intron
16650479	7.91496	8.37263	8.01571	7.94143	8.29932	8.2587	8.31809	7.73067	7.74236							neg_control										0	0																	16650479	2	normgene->intron
16650481	6.24736	5.45678	5.26358	5.96859	5.83494	5.83494	6.31323	5.83494	5.9952							neg_control										0	0																	16650481	3	normgene->intron
16650483	3.05122	3.78591	3.6782	3.86871	3.80289	3.67873	4.3773	3.44245	2.79169							neg_control										0	0																	16650483	4	normgene->intron
16650485	4.44686	3.94231	3.53882	4.25206	4.62879	3.78268	4.38937	3.72937	3.47009							neg_control										0	0																	16650485	4	normgene->intron
16650489	1.92545	1.61657	1.645	1.72796	1.70232	2.0244	1.79839	1.60387	1.81156							neg_control										0	0																	16650489	4	normgene->intron
16650491	1.71571	1.77556	1.76723	1.95858	2.92499	2.32171	2.04447	2.32171	2.19347							neg_control										0	0																	16650491	3	normgene->intron
16650493	1.80535	3.14922	2.04853	2.22477	2.05102	2.14447	2.1621	1.91443	1.67372							neg_control										0	0																	16650493	2	normgene->intron
16650495	1.93331	2.11257	2.22007	2.56623	2.31794	2.32063	2.62725	2.41293	2.58061							neg_control										0	0																	16650495	4	normgene->intron
16650497	1.60566	2.49139	2.39413	1.95858	2.79802	1.89231	2.15356	2.03444	2.53983							neg_control										0	0																	16650497	1	normgene->intron
16650499	2.08945	2.03736	2.03965	2.29756	1.91691	2.19451	2.37736	1.60572	1.87786							neg_control										0	0																	16650499	4	normgene->intron
16650501	2.4601	3.42521	3.07743	2.76956	3.31354	2.37183	3.15751	3.14211	2.58981							neg_control										0	0																	16650501	4	normgene->intron
16650503	1.387	2.23849	2.25752	1.68904	1.72575	1.79422	1.97805	1.57837	1.61648							neg_control										0	0																	16650503	4	normgene->intron
16650505	3.02398	3.20073	4.15508	3.43108	2.98874	3.36412	5.11885	2.64439	3.36412							neg_control										0	0																	16650505	3	normgene->intron
16650507	2.10073	1.62919	2.64741	1.9148	2.4238	2.7143	2.29788	1.88665	2.20535							neg_control										0	0																	16650507	4	normgene->intron
16650509	2.5559	1.63072	1.54424	2.08826	2.33768	1.91636	2.50808	2.09633	1.56958							neg_control										0	0																	16650509	4	normgene->intron
16650511	4.13924	2.68199	2.38721	2.17121	2.71389	2.70715	2.20992	2.10181	2.0596							neg_control										0	0																	16650511	2	normgene->intron
16650513	2.37464	2.08261	2.56649	2.29611	2.553	2.97569	2.44873	2.41146	2.54079							neg_control										0	0																	16650513	4	normgene->intron
16650515	2.18667	1.95642	2.49801	2.4155	2.33792	2.18096	3.37707	2.62707	1.97682							neg_control										0	0																	16650515	4	normgene->intron
16650517	3.66034	2.83041	2.29915	3.12433	4.04838	3.80957	3.50715	3.98353	3.10506							neg_control										0	0																	16650517	3	normgene->intron
16650519	2.17098	2.01156	2.4682	2.27866	2.32726	2.89219	2.60457	2.13674	2.65343							neg_control										0	0																	16650519	4	normgene->intron
16650521	3.10955	2.95628	2.65274	2.01418	2.96421	2.14226	2.468	2.81224	2.1368							neg_control										0	0																	16650521	4	normgene->intron
16650523	5.2507	6.08545	5.20521	4.94228	5.32183	5.78824	5.62426	5.43424	5.564							neg_control										0	0																	16650523	4	normgene->intron
16650525	2.46835	2.90447	2.41389	2.48024	2.28424	3.03866	3.02815	2.00755	2.1635							neg_control										0	0																	16650525	4	normgene->intron
16650527	2.04447	2.04447	2.04447	1.5438	1.70173	2.24504	2.04447	2.77381	2.19286							neg_control										0	0																	16650527	3	normgene->intron
16650529	5.97024	6.67816	7.02677	6.59087	6.17227	6.41845	6.6662	6.58007	6.16752							neg_control										0	0																	16650529	4	normgene->intron
16650531	2.48972	2.86182	3.5875	2.93146	2.83041	4.26216	2.04447	2.16297	2.91544							neg_control										0	0																	16650531	3	normgene->intron
16650533	5.086	5.52071	5.42268	4.84553	5.33241	5.09699	5.36757	5.57026	5.32198							neg_control										0	0																	16650533	4	normgene->intron
16650535	6.9603	7.05137	6.75169	6.9603	6.69384	6.84879	6.79615	6.8041	6.99715							neg_control										0	0																	16650535	3	normgene->intron
16650537	6.8082	7.12938	6.94393	6.44012	6.68867	7.19801	6.53183	6.56274	7.19257							neg_control										0	0																	16650537	4	normgene->intron
16650539	6.71688	7.10641	6.9799	6.89285	6.1052	5.06412	6.26453	6.25558	6.91422							neg_control										0	0																	16650539	4	normgene->intron
16650541	6.84798	6.31798	7.13227	6.58625	6.79653	7.12086	6.84714	6.50393	6.89065							neg_control										0	0																	16650541	4	normgene->intron
16650543	5.98188	5.82971	6.84721	5.94328	5.64035	5.71948	6.32728	6.00788	6.28602							neg_control										0	0																	16650543	4	normgene->intron
16650545	5.43625	5.43958	5.82078	5.53955	5.40396	5.51321	5.39706	5.61866	5.70919							neg_control										0	0																	16650545	4	normgene->intron
16650547	5.38799	5.02003	5.23075	4.2967	4.38752	3.66968	5.06881	4.66127	4.16198							neg_control										0	0																	16650547	4	normgene->intron
16650549	4.74517	5.36125	5.52185	4.87648	4.9025	4.5946	5.59191	5.00879	4.91938							neg_control										0	0																	16650549	4	normgene->intron
16650551	4.27477	4.23709	5.03233	3.39723	2.90532	3.18005	5.34474	4.7745	4.91886							neg_control										0	0																	16650551	4	normgene->intron
16650553	6.94003	6.81461	7.52725	7.0282	6.7843	6.59898	6.88563	7.06632	7.10727							neg_control										0	0																	16650553	4	normgene->intron
16650555	3.03501	2.71102	3.68093	3.35945	3.13672	2.40702	4.15555	3.34806	4.40186							neg_control										0	0																	16650555	4	normgene->intron
16650557	3.17122	4.46778	3.43093	4.27623	3.37527	2.35095	4.32	3.05015	4.22487							neg_control										0	0																	16650557	3	normgene->intron
16650559	5.03962	5.03348	5.71729	5.39205	5.40086	4.11718	5.75642	5.63287	5.50441							neg_control										0	0																	16650559	4	normgene->intron
16650561	4.62243	5.56518	5.11643	4.24246	4.81028	4.31339	4.82676	4.78708	4.81365							neg_control										0	0																	16650561	4	normgene->intron
16650563	3.96731	4.24186	4.50264	4.36278	4.08767	3.67932	4.40495	4.57713	4.20323							neg_control										0	0																	16650563	4	normgene->intron
16650567	5.42019	5.01364	5.23865	4.84403	5.01364	4.93726	5.01364	5.07737	4.98325							neg_control										0	0																	16650567	3	normgene->intron
16650569	5.48572	5.33045	5.70875	5.12534	5.22414	4.66196	5.3207	5.33527	5.67827							neg_control										0	0																	16650569	4	normgene->intron
16650571	7.48507	7.44298	7.34304	7.43338	7.37085	7.19303	7.42407	7.46658	7.78829							neg_control										0	0																	16650571	4	normgene->intron
16650573	3.28146	4.45745	4.15455	4.45279	3.50256	3.53112	2.66172	4.06769	3.55424							neg_control										0	0																	16650573	4	normgene->intron
16650575	4.28336	4.70013	3.74473	4.86219	4.27268	4.96115	5.64217	5.04944	5.38507							neg_control										0	0																	16650575	2	normgene->intron
16650577	5.07671	5.87638	5.7984	5.09156	4.68702	4.36364	4.73296	5.30727	4.83324							neg_control										0	0																	16650577	4	normgene->intron
16650581	3.22775	2.44806	2.30616	2.47467	2.11362	2.64684	2.47467	2.9527	3.74626							neg_control										0	0																	16650581	4	normgene->intron
16650583	5.63943	6.85992	6.08482	5.83744	6.05832	5.87184	5.91408	5.48545	5.9519							neg_control										0	0																	16650583	4	normgene->intron
16650585	3.9788	4.36267	5.02832	3.78529	3.82294	3.64171	3.65163	4.19911	3.57772							neg_control										0	0																	16650585	4	normgene->intron
16650587	4.55112	4.31055	4.30298	5.6841	6.03887	5.15529	5.44379	4.61727	5.34471							neg_control										0	0																	16650587	1	normgene->intron
16650589	4.75493	4.80673	4.0935	4.1535	4.15247	4.94137	4.03795	4.23263	4.34809							neg_control										0	0																	16650589	4	normgene->intron
16650591	5.1042	5.44464	4.19538	5.11547	5.0576	4.84407	5.15666	4.64123	5.05557							neg_control										0	0																	16650591	4	normgene->intron
16650593	3.24278	2.38478	3.14684	4.74365	3.73859	3.17537	4.47547	3.66781	2.72703							neg_control										0	0																	16650593	4	normgene->intron
16650597	4.60363	4.70349	5.07339	5.10529	5.30994	4.9248	4.70795	4.76986	4.78057							neg_control										0	0																	16650597	4	normgene->intron
16650599	2.76691	2.22499	2.94458	2.46907	3.24402	3.20277	4.58217	3.39569	2.95881							neg_control										0	0																	16650599	4	normgene->intron
16650601	7.71993	7.97488	7.68812	7.93696	7.88353	7.79983	7.97216	8.35255	8.02652							neg_control										0	0																	16650601	4	normgene->intron
16650603	6.67357	6.36482	6.46076	6.46076	6.3803	6.40699	7.2296	5.53995	6.44613							neg_control										0	0																	16650603	1	normgene->intron
16650605	5.76477	5.62747	6.0461	5.6171	5.75111	5.83775	5.60397	6.08617	5.6823							neg_control										0	0																	16650605	3	normgene->intron
16650607	2.88514	3.36451	3.91036	3.88593	3.23481	3.1767	2.90758	3.93002	3.31535							neg_control										0	0																	16650607	4	normgene->intron
16650609	6.0422	6.42823	6.1478	6.14051	6.77808	5.49131	6.56865	6.21288	6.62807							neg_control										0	0																	16650609	4	normgene->intron
16650611	6.07651	6.48757	6.43125	6.48347	6.57352	5.53742	6.12648	5.52674	6.41864							neg_control										0	0																	16650611	4	normgene->intron
16650613	5.37206	3.31708	5.76296	4.87365	5.92824	5.78229	4.86644	4.20319	5.37206							neg_control										0	0																	16650613	3	normgene->intron
16650615	7.00515	6.96569	6.61865	6.7893	6.57165	6.99722	7.04334	6.85826	6.74486							neg_control										0	0																	16650615	4	normgene->intron
16650617	7.21963	7.38243	7.16538	6.86215	7.1185	7.33858	7.64513	7.39315	6.90175							neg_control										0	0																	16650617	4	normgene->intron
16650619	5.26471	4.51494	4.10234	3.86047	3.8467	4.66976	4.774	5.27169	4.41008							neg_control										0	0																	16650619	4	normgene->intron
16650621	6.51432	6.07432	6.1072	5.32752	6.01414	4.99174	6.51065	6.60556	6.21651							neg_control										0	0																	16650621	4	normgene->intron
16650623	6.05193	6.24584	5.32463	5.19072	5.86379	5.88698	6.32576	6.44003	6.4152							neg_control										0	0																	16650623	2	normgene->intron
16650625	6.13572	6.12052	5.18519	5.92373	6.04584	5.32857	6.21582	5.99209	5.67291							neg_control										0	0																	16650625	4	normgene->intron
16650627	6.65874	6.41593	7.08238	6.45017	6.70244	6.64579	7.0085	6.74505	6.74065							neg_control										0	0																	16650627	4	normgene->intron
16650629	6.82628	6.75399	7.08544	7.01643	6.69796	6.64645	6.72275	6.64852	6.86335							neg_control										0	0																	16650629	4	normgene->intron
16650631	2.08823	2.4865	2.6348	2.37529	2.22267	2.34936	2.79802	2.39413	4.20531							neg_control										0	0																	16650631	3	normgene->intron
16650633	6.12346	6.79024	6.14577	6.48592	6.3077	6.30252	6.50447	6.51856	6.17208							neg_control										0	0																	16650633	4	normgene->intron
16650635	5.86794	6.64894	7.10507	6.47182	6.66857	6.39195	6.69193	6.66766	6.69341							neg_control										0	0																	16650635	2	normgene->intron
16650637	6.23834	7.07456	6.92564	6.58575	6.17709	6.04303	6.5944	6.49505	6.9154							neg_control										0	0																	16650637	4	normgene->intron
16650639	7.03004	7.25678	7.28687	7.45848	7.14117	6.8972	7.37155	7.39251	7.63733							neg_control										0	0																	16650639	4	normgene->intron
16650641	6.77124	6.69123	7.1101	6.94446	7.38927	6.86627	7.18222	7.20378	6.92219							neg_control										0	0																	16650641	4	normgene->intron
16650643	3.27422	2.84701	3.08683	3.25673	3.25673	4.01307	2.70635	3.22278	3.69045							neg_control										0	0																	16650643	3	normgene->intron
16650645	6.40446	6.66291	6.76217	6.67968	6.33763	6.32674	6.87068	6.95843	6.57953							neg_control										0	0																	16650645	4	normgene->intron
16650647	7.65052	8.09939	7.67337	7.83029	7.74751	7.87318	7.97798	8.03572	7.67535							neg_control										0	0																	16650647	4	normgene->intron
16650649	6.61335	6.64111	6.97716	6.45213	6.60747	6.56086	6.55349	6.10365	6.35314							neg_control										0	0																	16650649	4	normgene->intron
16650651	7.29944	7.29944	7.4176	7.33065	7.29944	7.19604	7.41311	7.18933	7.22425							neg_control										0	0																	16650651	3	normgene->intron
16650653	6.98766	7.29998	6.77736	7.10171	6.5735	6.95603	7.30075	6.71618	6.72035							neg_control										0	0																	16650653	4	normgene->intron
16650655	6.44627	6.29541	6.23685	6.39256	6.1204	5.23137	6.16845	6.24869	6.21866							neg_control										0	0																	16650655	4	normgene->intron
16650657	4.86143	5.24482	5.31385	5.49416	4.94916	5.32579	4.93092	5.79988	5.71674							neg_control										0	0																	16650657	4	normgene->intron
16650659	5.09731	4.69731	5.42858	5.53725	5.38543	4.73348	3.99153	5.03534	6.15224							neg_control										0	0																	16650659	4	normgene->intron
16650661	4.84049	4.26785	5.11974	4.25005	3.88103	4.38636	4.57265	4.29739	4.97485							neg_control										0	0																	16650661	4	normgene->intron
16650663	4.72026	4.35571	5.33845	4.22763	4.66597	4.26439	5.21946	4.69271	5.55007							neg_control										0	0																	16650663	4	normgene->intron
16650665	4.03247	3.57395	4.2028	4.12733	2.63697	2.95252	4.43609	3.21201	4.24621							neg_control										0	0																	16650665	4	normgene->intron
16650667	3.56844	3.67258	2.54814	3.14895	2.27294	3.82246	2.45612	3.2436	3.71667							neg_control										0	0																	16650667	4	normgene->intron
16650669	3.15642	3.6709	3.07142	3.23229	4.0061	3.25132	3.09996	3.39723	3.0855							neg_control										0	0																	16650669	4	normgene->intron
16650671	4.94039	4.29982	4.82882	4.59665	4.99868	3.7836	5.80195	4.81545	4.81789							neg_control										0	0																	16650671	4	normgene->intron
16650673	5.4912	5.23776	5.53671	5.54895	5.52831	5.10067	6.69799	5.68638	5.76044							neg_control										0	0																	16650673	4	normgene->intron
16650675	2.20951	2.78608	2.34862	1.76735	2.4261	2.16694	2.47467	1.69537	1.79508							neg_control										0	0																	16650675	4	normgene->intron
16650677	4.2527	3.56966	4.69711	3.88264	3.94021	4.30585	3.77633	4.2581	4.07306							neg_control										0	0																	16650677	4	normgene->intron
16650679	2.75963	4.3923	3.54923	4.39458	3.48706	3.16998	3.79496	3.42547	3.93506							neg_control										0	0																	16650679	4	normgene->intron
16650681	4.42459	3.46239	4.6245	4.23906	3.94388	3.90963	4.40763	4.2947	4.28542							neg_control										0	0																	16650681	4	normgene->intron
16650683	2.43197	2.04376	2.56542	2.06023	2.58801	1.83796	2.07573	2.18565	2.08589							neg_control										0	0																	16650683	4	normgene->intron
16650685	3.43111	3.14049	3.9831	3.73801	2.9691	2.72385	4.18407	3.72903	3.49832							neg_control										0	0																	16650685	4	normgene->intron
16650687	4.63856	4.36054	5.54931	4.49023	4.77599	4.6131	5.41649	5.1312	4.71133							neg_control										0	0																	16650687	4	normgene->intron
16650689	4.61689	2.8109	3.92796	3.54049	2.64878	1.91702	3.1305	2.98102	3.80796							neg_control										0	0																	16650689	4	normgene->intron
16650691	6.10417	6.07672	5.73798	6.28282	6.09368	5.66503	6.11675	6.32593	6.27838							neg_control										0	0																	16650691	4	normgene->intron
16650693	5.04598	5.30297	5.87373	5.47228	5.25735	4.34079	5.30297	4.6228	5.20337							neg_control										0	0																	16650693	5	normgene->intron
16650695	3.15588	2.95963	3.71511	2.62549	2.47452	2.8621	3.07131	2.26648	3.8422							neg_control										0	0																	16650695	4	normgene->intron
16650699	3.637	4.35232	4.8928	4.44385	4.26185	4.12031	4.70073	4.94206	4.35048							neg_control										0	0																	16650699	4	normgene->intron
16650701	4.20367	3.42831	4.03556	3.57524	2.81876	4.4444	3.67615	3.71234	4.01858							neg_control										0	0																	16650701	4	normgene->intron
16650703	7.40252	7.52038	7.37091	7.50932	7.2264	7.35827	7.40252	7.23528	7.56201							neg_control										0	0																	16650703	3	normgene->intron
16650705	4.81833	4.85803	5.19087	4.7033	4.14776	4.55468	4.46158	3.87401	3.72942							neg_control										0	0																	16650705	4	normgene->intron
16650707	3.49936	3.15983	4.56334	3.48226	5.06748	3.66794	4.11048	4.54045	4.31966							neg_control										0	0																	16650707	4	normgene->intron
16650709	3.52635	3.99716	4.29799	3.65717	3.96859	3.77206	4.03624	4.04263	4.5418							neg_control										0	0																	16650709	4	normgene->intron
16650711	2.62942	2.60974	3.60271	3.27794	3.30112	2.80831	3.66246	3.15058	3.22092							neg_control										0	0																	16650711	4	normgene->intron
16650713	2.67411	1.86314	1.80179	2.13043	2.03926	2.02833	2.19634	1.69572	2.37485							neg_control										0	0																	16650713	4	normgene->intron
16650715	3.43222	4.53908	4.56842	4.47345	4.96153	3.50715	3.61627	4.91518	4.90403							neg_control										0	0																	16650715	3	normgene->intron
16650717	1.83738	1.60566	1.63446	2.09712	2.6598	1.83738	2.16179	1.74161	1.83738							neg_control										0	0																	16650717	3	normgene->intron
16650719	2.59224	2.80485	2.22649	2.65632	2.87128	2.5585	2.57824	1.69609	2.53983							neg_control										0	0																	16650719	4	normgene->intron
16650721	3.83292	4.57284	4.2651	4.03408	4.66377	3.67965	3.75649	4.3848	4.22783							neg_control										0	0																	16650721	4	normgene->intron
16650723	1.95858	2.49139	2.92499	2.51334	3.15798	1.89231	1.70674	1.33612	3.00772							neg_control										0	0																	16650723	1	normgene->intron
16650725	2.99579	2.44583	2.91496	2.08573	1.88121	3.23461	3.14779	2.5183	2.61382							neg_control										0	0																	16650725	4	normgene->intron
16650727	2.54767	1.98524	2.46486	2.32217	2.11344	2.0375	2.26078	2.51537	2.66655							neg_control										0	0																	16650727	4	normgene->intron
16650729	4.23129	4.43483	4.64629	4.14028	4.61903	4.00787	4.83374	4.77343	5.12288							neg_control										0	0																	16650729	4	normgene->intron
16650731	3.05332	3.56833	3.54466	4.11443	4.69823	3.62815	5.83293	4.1617	3.32919							neg_control										0	0																	16650731	4	normgene->intron
16650733	3.27422	3.31708	2.39413	3.31708	3.63417	3.20073	3.31708	3.6213	3.92716							neg_control										0	0																	16650733	5	normgene->intron
16650735	6.36288	6.34918	5.8891	6.65358	5.8891	6.06065	6.34918	6.86313	6.65445							neg_control										0	0																	16650735	3	normgene->intron
16650737	5.67503	5.45371	5.94568	5.05722	5.61908	4.19829	5.48739	6.0612	5.28141							neg_control										0	0																	16650737	4	normgene->intron
16650739	2.26788	1.60566	3.02851	2.794	2.40659	2.16435	2.93354	2.40659	2.39691							neg_control										0	0																	16650739	3	normgene->intron
16650743	6.64054	6.45866	6.00161	6.22429	6.43534	6.4411	7.01494	6.60435	6.44626							neg_control										0	0																	16650743	4	normgene->intron
16650745	2.59668	2.10621	2.70819	2.7494	2.02724	1.89509	3.203	1.9464	2.4272							neg_control										0	0																	16650745	4	normgene->intron
16650747	3.34663	3.69299	3.30419	4.08588	4.01536	3.60781	4.15695	3.95298	3.89142							neg_control										0	0																	16650747	4	normgene->intron
16650749	2.76131	2.57103	3.09711	2.59857	2.75429	2.62829	3.8168	3.01628	3.13722							neg_control										0	0																	16650749	4	normgene->intron
16650751	6.64761	6.67861	7.1657	6.30331	6.01745	6.52176	6.99535	6.08113	6.77008							neg_control										0	0																	16650751	2	normgene->intron
16650753	1.62053	2.03539	1.72802	1.55882	2.11678	1.82192	2.07394	1.55996	1.37803							neg_control										0	0																	16650753	4	normgene->intron
16650755	2.24523	2.39413	2.04447	1.95858	1.85699	1.77226	2.15356	1.8703	1.96724							neg_control										0	0																	16650755	5	normgene->intron
16650757	2.12722	2.23105	3.08667	2.34131	1.85654	1.82679	2.14763	1.7867	2.64873							neg_control										0	0																	16650757	4	normgene->intron
16650759	5.30626	5.42638	6.25709	5.58312	5.14865	5.88528	5.81888	5.13861	5.52874							neg_control										0	0																	16650759	2	normgene->intron
16650761	3.88541	4.35344	3.92881	4.32875	4.17514	4.7423	4.67035	4.33428	4.34803							neg_control										0	0																	16650761	4	normgene->intron
16650763	3.00164	2.75535	2.50172	2.69709	2.27376	2.41624	2.8317	2.18678	2.74167							neg_control										0	0																	16650763	4	normgene->intron
16650765	4.96592	4.80734	5.03688	5.05374	2.94797	4.21477	4.88025	5.19551	5.0469							neg_control										0	0																	16650765	4	normgene->intron
16650767	3.08478	4.07718	3.3768	3.54041	3.55294	3.61803	4.09254	2.91714	3.22968							neg_control										0	0																	16650767	4	normgene->intron
16650769	3.20668	3.07245	2.83964	4.25753	3.25485	3.35083	3.59608	3.52077	3.49645							neg_control										0	0																	16650769	4	normgene->intron
16650771	2.2823	3.48287	3.16516	2.81475	3.73892	3.83342	3.19758	2.23981	3.78904							neg_control										0	0																	16650771	4	normgene->intron
16650773	3.39799	3.80064	2.58625	3.40741	4.08913	3.21656	3.99779	3.44011	3.01422							neg_control										0	0																	16650773	4	normgene->intron
16650775	2.53136	3.27899	2.29965	2.54133	2.91342	2.43287	2.63947	3.13886	2.35241							neg_control										0	0																	16650775	4	normgene->intron
16650777	6.3755	6.04863	6.41092	6.64427	6.87385	6.71235	6.27744	6.85171	6.66648							neg_control										0	0																	16650777	4	normgene->intron
16650779	3.96523	4.18488	3.75811	4.07305	4.40092	2.50966	4.11707	4.14338	3.33838							neg_control										0	0																	16650779	4	normgene->intron
16650781	5.26002	5.55335	5.48895	4.53133	5.6606	4.62545	5.64264	5.50127	5.84596							neg_control										0	0																	16650781	4	normgene->intron
16650783	3.60122	3.14663	3.3946	3.89943	4.52346	3.59894	3.24931	3.43864	3.73379							neg_control										0	0																	16650783	4	normgene->intron
16650785	2.3183	2.96775	2.74162	2.34087	3.26507	2.89852	3.12862	2.62952	3.17318							neg_control										0	0																	16650785	4	normgene->intron
16650787	3.33059	1.92082	3.36728	2.37978	2.35028	2.29878	2.67068	2.07741	2.91757							neg_control										0	0																	16650787	4	normgene->intron
16650789	2.37667	2.05585	1.64897	1.85089	1.85699	2.68805	2.22889	2.0339	1.89231							neg_control										0	0																	16650789	3	normgene->intron
16650791	6.8311	7.29944	5.498	5.2719	5.39129	6.66095	6.26622	6.1559	6.26622							neg_control										0	0																	16650791	1	normgene->intron
16650793	7.5892	7.29079	7.46235	7.54104	7.50314	7.64361	7.61181	7.37426	7.5642							neg_control										0	0																	16650793	4	normgene->intron
16650795	4.16161	5.1238	5.18878	4.80098	4.37754	4.21059	5.5261	4.64954	4.64954							neg_control										0	0																	16650795	5	normgene->intron
16650797	3.83137	3.60493	3.41984	2.96953	2.54688	3.09091	3.63676	4.23042	3.71321							neg_control										0	0																	16650797	4	normgene->intron
16650799	1.64758	1.81845	2.45131	2.08564	2.31822	2.08744	2.47365	2.22277	1.67002							neg_control										0	0																	16650799	4	normgene->intron
16650801	1.96839	1.76739	2.81235	1.79815	2.22137	2.44004	2.47762	1.759	2.38744							neg_control										0	0																	16650801	4	normgene->intron
16650803	2.27807	2.99105	3.3314	2.27088	2.27807	2.34328	2.39617	1.64588	2.05291							neg_control										0	0																	16650803	4	normgene->intron
16650805	1.98088	1.75314	1.83087	1.8238	1.82459	1.7898	2.02695	1.80576	1.91743							neg_control										0	0																	16650805	4	normgene->intron
16650807	2.00125	2.57362	1.88726	1.99144	1.9002	2.20451	1.55486	1.9473	1.9222							neg_control										0	0																	16650807	4	normgene->intron
16650809	1.81767	1.95858	2.78463	2.83412	2.04664	2.24504	1.98709	2.36383	1.90353							neg_control										0	0																	16650809	4	normgene->intron
16650811	2.09351	2.57574	2.36758	2.45667	2.0977	3.02113	2.12261	2.12737	2.11814							neg_control										0	0																	16650811	4	normgene->intron
16650813	2.35419	2.4566	2.30539	2.04474	1.64207	2.21606	2.65772	2.28447	1.55227							neg_control										0	0																	16650813	4	normgene->intron
16650817	2.48231	1.64906	1.66159	1.79464	2.17508	2.09365	1.76581	2.36431	3.41047							neg_control										0	0																	16650817	5	normgene->intron
16650819	5.81912	6.29356	6.06492	6.06972	6.02998	5.85982	5.9025	6.19129	6.79							neg_control										0	0																	16650819	4	normgene->intron
16650821	3.41318	3.09135	4.42263	4.98188	4.0569	4.16094	5.04171	4.03785	4.08746							neg_control										0	0																	16650821	4	normgene->intron
16650823	2.17535	3.41394	2.63127	3.05588	2.92187	2.43599	3.28661	3.30372	2.76495							neg_control										0	0																	16650823	4	normgene->intron
16650825	2.39121	2.30175	2.247	2.86309	2.46635	2.13871	2.23226	2.2648	2.36084							neg_control										0	0																	16650825	4	normgene->intron
16650827	6.07736	6.17599	5.3989	6.49671	5.66843	5.67158	6.291	5.87646	6.54557							neg_control										0	0																	16650827	1	normgene->intron
16650829	3.11254	3.39552	3.88503	3.44706	2.95211	3.72639	3.97338	4.37297	3.55329							neg_control										0	0																	16650829	4	normgene->intron
16650831	1.67112	2.10471	1.69061	1.37099	2.12798	1.99773	2.52028	2.21339	1.99353							neg_control										0	0																	16650831	4	normgene->intron
16650833	2.26892	1.74946	2.27027	2.33833	1.67345	1.4641	3.11569	1.87367	1.95233							neg_control										0	0																	16650833	4	normgene->intron
16650835	3.32137	3.41048	4.02407	3.2209	3.68482	2.9016	3.54714	3.10279	2.60928							neg_control										0	0																	16650835	4	normgene->intron
16650837	2.89775	2.23111	2.30829	2.62231	2.34533	2.79819	1.93676	2.58487	3.16007							neg_control										0	0																	16650837	4	normgene->intron
16650839	4.52118	3.75388	4.0019	4.34399	5.31692	4.34623	3.83761	4.14439	4.17952							neg_control										0	0																	16650839	2	normgene->intron
16650841	3.50715	4.14358	2.39413	3.27422	4.78299	3.91234	3.09771	2.75604	3.27422							neg_control										0	0																	16650841	3	normgene->intron
16650843	2.16832	1.83547	3.83648	2.22757	2.23575	2.41461	3.26508	2.5042	3.39725							neg_control										0	0																	16650843	4	normgene->intron
16650845	4.9734	5.08249	5.18134	5.2155	4.37665	4.46225	4.8948	4.44631	4.94844							neg_control										0	0																	16650845	3	normgene->intron
16650847	2.02252	2.71211	2.59077	2.05796	2.15356	2.7043	3.71566	2.59077	2.02252							neg_control										0	0																	16650847	3	normgene->intron
16650849	1.97386	1.72827	1.85381	1.59267	1.98453	1.98057	2.09226	2.1938	1.81413							neg_control										0	0																	16650849	4	normgene->intron
16650851	2.29716	2.78285	3.32199	2.22499	3.28122	2.60401	3.82919	2.36397	2.98883							neg_control										0	0																	16650851	4	normgene->intron
16650853	2.08309	1.86707	1.87767	2.04851	2.07719	2.23163	1.96001	1.96345	1.92041							neg_control										0	0																	16650853	4	normgene->intron
16650855	2.34595	1.77556	2.59015	2.20742	1.91428	2.47449	2.29991	1.80116	1.89565							neg_control										0	0																	16650855	4	normgene->intron
16650857	2.66107	2.99151	1.91777	2.80215	2.99322	2.29831	2.52118	2.89704	2.77065							neg_control										0	0																	16650857	4	normgene->intron
16650859	1.95858	1.95559	2.50355	2.25657	2.24205	1.68813	2.47467	2.06685	2.22104							neg_control										0	0																	16650859	4	normgene->intron
16650861	2.88043	2.14031	1.3435	2.60275	2.09175	3.42719	2.52607	2.15356	2.15356							neg_control										0	0																	16650861	3	normgene->intron
16650863	2.37975	1.66221	1.99498	1.56152	1.99368	2.10614	2.14536	1.64038	1.81956							neg_control										0	0																	16650863	4	normgene->intron
16650867	2.49609	2.56392	2.21802	2.0967	3.63776	2.76563	3.03638	2.40448	3.2362							neg_control										0	0																	16650867	4	normgene->intron
16650869	3.25297	3.43093	3.1811	3.36412	3.65058	2.68486	3.84777	4.38807	2.63978							neg_control										0	0																	16650869	3	normgene->intron
16650871	3.8949	4.45823	3.78002	3.86207	4.46569	4.18944	4.17848	4.1901	4.47535							neg_control										0	0																	16650871	4	normgene->intron
16650873	1.82227	2.02213	1.89366	1.99163	2.01015	2.04126	3.02004	1.9008	1.70881							neg_control										0	0																	16650873	4	normgene->intron
16650875	3.66034	3.19795	4.61083	5.31791	4.77702	3.55025	3.50715	3.74557	3.52338							neg_control										0	0																	16650875	3	normgene->intron
16650879	2.5346	1.92259	2.95511	2.02051	2.36989	1.63398	3.508	2.80767	2.61317							neg_control										0	0																	16650879	4	normgene->intron
16650881	8.41505	8.79931	8.54758	8.85369	9.62615	8.31854	8.67365	8.35273	8.93309							neg_control										0	0																	16650881	2	normgene->intron
16650883	2.7028	2.92428	2.3953	3.65032	2.23575	3.87788	3.95208	1.99849	3.29007							neg_control										0	0																	16650883	4	normgene->intron
16650885	2.15695	1.73813	1.26776	1.88527	2.12892	1.60352	1.76669	1.5573	2.2745							neg_control										0	0																	16650885	4	normgene->intron
16650887	1.83854	2.10471	1.69038	2.82164	1.87961	2.07584	2.22807	2.44899	2.13303							neg_control										0	0																	16650887	2	normgene->intron
16650889	1.69333	1.45351	1.40274	1.44656	2.04447	1.69333	1.79441	2.49426	2.45321							neg_control										0	0																	16650889	3	normgene->intron
16650891	3.59347	4.31055	3.15104	3.49531	3.92821	2.96108	3.83608	3.15819	3.46073							neg_control										0	0																	16650891	4	normgene->intron
16650893	1.51005	1.86796	1.79315	2.24334	2.04447	2.43253	2.34655	1.9625	1.49565							neg_control										0	0																	16650893	3	normgene->intron
16650895	2.2099	1.85699	1.70723	1.85699	1.77556	2.40489	2.1814	1.76871	1.89231							neg_control										0	0																	16650895	3	normgene->intron
16650897	2.12287	2.28371	2.93331	1.79041	2.30273	2.88723	2.70787	2.77257	1.99802							neg_control										0	0																	16650897	2	normgene->intron
16650899	2.32553	1.99665	1.96949	2.64714	2.86761	2.43363	2.66344	2.57716	2.0773							neg_control										0	0																	16650899	4	normgene->intron
16650901	3.43093	2.87301	3.71045	3.60921	3.23557	3.29453	3.9943	3.53179	3.69092							neg_control										0	0																	16650901	3	normgene->intron
16650903	2.10474	2.24956	1.84744	1.68048	1.44772	1.45591	1.55528	1.59704	2.38128							neg_control										0	0																	16650903	3	normgene->intron
16650905	2.1074	2.13984	1.84456	2.07647	2.03899	2.3066	2.52607	2.21234	2.41401							neg_control										0	0																	16650905	4	normgene->intron
16650907	2.69037	1.86838	3.03623	1.6907	2.40907	1.92978	2.09817	1.98178	1.99714							neg_control										0	0																	16650907	4	normgene->intron
16650909	1.7428	1.68048	1.91323	1.74432	2.66469	1.79872	2.52607	2.02716	1.79872							neg_control										0	0																	16650909	3	normgene->intron
16650911	2.42779	2.25544	2.9149	2.57527	2.18604	2.05585	2.18465	2.9528	2.41232							neg_control										0	0																	16650911	4	normgene->intron
16650913	1.94826	2.17334	2.88324	1.86879	2.36744	1.94415	2.08655	2.90698	2.13528							neg_control										0	0																	16650913	4	normgene->intron
16650915	2.38556	2.20802	2.54743	2.16265	2.30551	1.99593	2.15537	2.65357	1.72914							neg_control										0	0																	16650915	4	normgene->intron
16650917	2.04447	2.26627	1.45591	2.16297	1.21762	1.68048	1.60566	1.79441	1.05465							neg_control										0	0																	16650917	1	normgene->intron
16650921	2.46209	2.83113	3.84293	2.74569	3.19309	2.47074	3.73582	3.67811	3.16308							neg_control										0	0																	16650921	4	normgene->intron
16650923	2.40846	4.84553	2.93931	2.51412	2.81235	2.61273	3.9917	3.65127	2.52714							neg_control										0	0																	16650923	3	normgene->intron
16650925	2.61867	2.95818	2.57142	3.00772	3.37527	2.93354	2.93354	2.98816	3.19053							neg_control										0	0																	16650925	3	normgene->intron
16650927	4.36254	5.56307	4.38922	4.57101	4.71307	4.01325	5.21405	4.60752	4.15971							neg_control										0	0																	16650927	4	normgene->intron
16650929	5.16156	4.94208	5.53013	4.82945	4.82287	5.44587	4.81502	5.2319	4.76877							neg_control										0	0																	16650929	2	normgene->intron
16650931	1.64307	2.04102	1.92755	2.18993	2.11922	2.20518	1.9659	2.22052	1.87684							neg_control										0	0																	16650931	4	normgene->intron
16650933	2.12093	2.44366	2.22546	1.72802	2.39112	1.71808	1.98651	1.56648	1.38654							neg_control										0	0																	16650933	4	normgene->intron
16650935	1.84977	1.78791	2.48377	1.69389	2.35793	2.05386	3.33511	2.35607	1.94568							neg_control										0	0																	16650935	4	normgene->intron
16650937	2.08742	1.72792	1.9276	2.3155	2.23851	2.24461	2.5922	1.9786	2.00531							neg_control										0	0																	16650937	4	normgene->intron
16650939	1.95858	3.09771	2.7043	1.77556	1.85699	3.20073	5.0672	2.32171	2.63978							neg_control										0	0																	16650939	1	normgene->intron
16650941	2.61838	3.29516	3.55243	3.3011	4.11435	2.89379	4.96144	3.52687	3.22732							neg_control										0	0																	16650941	4	normgene->intron
16650943	2.07082	1.85699	2.6679	3.18423	2.92499	2.23236	2.97453	2.33948	2.4034							neg_control										0	0																	16650943	3	normgene->intron
16650945	6.80148	6.49575	5.51794	5.4898	6.21202	5.95412	6.83392	6.82715	5.80416							neg_control										0	0																	16650945	2	normgene->intron
16650947	3.02087	3.38846	2.8647	3.02071	2.56736	3.15567	3.54027	3.07552	3.10087							neg_control										0	0																	16650947	4	normgene->intron
16650949	1.84182	1.99486	2.48473	1.83527	2.03895	1.89952	2.13386	1.9727	2.88735							neg_control										0	0																	16650949	4	normgene->intron
16650951	1.68048	1.82996	1.76848	1.60566	1.90661	1.82996	2.01932	1.69294	2.39283							neg_control										0	0																	16650951	3	normgene->intron
16650953	2.3111	1.87002	2.11729	2.05465	2.15649	1.66108	1.82029	1.83768	1.96724							neg_control										0	0																	16650953	3	normgene->intron
16650955	2.24504	2.05585	1.9484	2.28657	2.79802	1.89231	1.93007	2.03444	1.96724							neg_control										0	0																	16650955	1	normgene->intron
16650957	2.19292	2.04676	2.7043	2.55244	2.48231	2.61273	2.87312	2.12262	3.01617							neg_control										0	0																	16650957	3	normgene->intron
16650959	2.35546	2.13895	2.83592	1.86817	2.82212	1.98628	1.92396	2.03275	1.63279							neg_control										0	0																	16650959	4	normgene->intron
16650961	3.34713	2.3101	2.97033	3.5902	2.26339	2.7638	3.0052	3.02709	2.18155							neg_control										0	0																	16650961	4	normgene->intron
16650963	2.46802	1.5707	1.55512	1.76174	1.8713	1.69968	2.22382	1.5996	2.10175							neg_control										0	0																	16650963	4	normgene->intron
16650965	2.21144	1.63569	2.01153	2.33153	2.8756	2.20345	2.30316	2.22333	2.25983							neg_control										0	0																	16650965	4	normgene->intron
16650967	2.53478	2.13631	2.36432	2.59313	2.53459	2.7215	3.05155	1.81936	3.50907							neg_control										0	0																	16650967	4	normgene->intron
16650969	3.15964	3.59513	3.48047	2.72452	4.10519	2.92507	4.15826	3.86086	3.16617							neg_control										0	0																	16650969	4	normgene->intron
16650971	2.59732	3.19886	3.13215	2.46795	2.16142	2.82984	3.00559	3.06398	2.47818							neg_control										0	0																	16650971	4	normgene->intron
16650975	1.59455	1.81884	1.76396	1.86719	1.65058	1.4926	2.53911	1.70265	1.94251							neg_control										0	0																	16650975	4	normgene->intron
16650977	3.08601	3.08093	3.37792	2.92972	3.23162	3.67545	3.61911	2.91727	3.56553							neg_control										0	0																	16650977	4	normgene->intron
16650979	2.45812	1.64059	1.72839	2.09068	1.62978	1.78356	2.2386	1.9373	1.65044							neg_control										0	0																	16650979	4	normgene->intron
16650981	1.73262	2.13562	2.17655	1.87568	2.50925	2.28462	2.45874	1.76964	2.64153							neg_control										0	0																	16650981	4	normgene->intron
16650983	4.02064	2.44533	3.3676	2.04933	3.28807	2.73773	1.99352	2.69507	2.18494							neg_control										0	0																	16650983	4	normgene->intron
16650985	5.27512	4.88176	4.41956	4.93043	4.47416	4.80405	5.24939	4.7047	4.55647							neg_control										0	0																	16650985	4	normgene->intron
16650987	1.96839	1.4563	1.8115	1.63336	1.88331	1.83692	1.65278	1.28434	1.59036							neg_control										0	0																	16650987	4	normgene->intron
16650989	3.18946	1.92093	2.34862	3.24216	2.49318	2.73125	2.91293	2.3644	3.08078							neg_control										0	0																	16650989	4	normgene->intron
16650991	3.25041	3.79012	3.02817	3.64865	2.43703	2.75689	3.53007	2.958	3.6697							neg_control										0	0																	16650991	4	normgene->intron
16650993	2.97044	3.13826	2.62671	3.37253	3.11078	3.0534	3.69526	3.36248	3.18157							neg_control										0	0																	16650993	4	normgene->intron
16650995	2.7186	2.48421	2.60023	3.10133	2.13922	2.24953	3.05012	2.74227	2.42355							neg_control										0	0																	16650995	4	normgene->intron
16650997	1.47889	2.71816	1.6069	2.31159	1.93594	1.83888	3.01628	1.91594	2.48646							neg_control										0	0																	16650997	4	normgene->intron
16650999	1.86987	1.55876	1.4841	1.81052	1.91702	1.77407	1.87365	1.76801	1.50684							neg_control										0	0																	16650999	4	normgene->intron
16651003	1.7733	1.91571	1.4835	2.24011	1.51286	1.85267	2.15537	2.03075	1.78189							neg_control										0	0																	16651003	4	normgene->intron
16651005	1.77012	2.24642	1.93055	2.29267	2.05101	2.25776	2.30718	1.95229	1.86212							neg_control										0	0																	16651005	4	normgene->intron
16651007	2.63492	2.43442	3.10376	2.62014	2.58008	3.16163	2.4619	2.67273	2.65568							neg_control										0	0																	16651007	4	normgene->intron
16651009	4.38356	2.77951	3.08239	3.07625	3.64869	3.20837	3.39742	3.71694	2.5499							neg_control										0	0																	16651009	4	normgene->intron
16651011	3.26111	2.04874	2.41501	2.26476	1.9679	2.19182	2.64067	2.43839	2.45619							neg_control										0	0																	16651011	4	normgene->intron
16651013	6.63653	4.97218	5.55406	4.87152	5.05872	5.45985	5.74368	5.85599	5.00208							neg_control										0	0																	16651013	2	normgene->intron
16651015	1.60566	2.167	1.9484	2.00496	1.95858	2.24504	2.04121	1.90555	1.87703							neg_control										0	0																	16651015	3	normgene->intron
16651017	2.75035	2.84851	3.00911	2.94684	2.15356	2.36155	3.24981	2.09886	2.11897							neg_control										0	0																	16651017	4	normgene->intron
16651019	4.18824	4.05099	5.5643	4.96243	4.33853	4.86429	4.12179	4.40796	4.69742							neg_control										0	0																	16651019	4	normgene->intron
16651021	3.72075	2.77328	2.45291	3.15504	3.21769	3.40218	3.13718	2.7513	3.72444							neg_control										0	0																	16651021	4	normgene->intron
16651023	1.55748	2.61273	2.60347	1.8654	1.60566	1.82996	1.53332	1.74161	1.69784							neg_control										0	0																	16651023	1	normgene->intron
16651025	6.04638	5.02745	6.65528	5.99029	6.0064	6.2809	6.37136	6.16843	6.09734							neg_control										0	0																	16651025	4	normgene->intron
16651027	3.45195	2.83706	3.33556	2.67925	3.14057	2.37904	2.56608	3.09605	2.82962							neg_control										0	0																	16651027	4	normgene->intron
16651029	4.3179	3.843	3.94483	4.6808	4.48909	4.55112	4.81614	4.01307	4.61083							neg_control										0	0																	16651029	3	normgene->intron
16651031	3.66939	3.9539	4.60936	3.45624	4.17303	4.91151	4.02786	4.0035	5.54343							neg_control										0	0																	16651031	2	normgene->intron
16651033	1.67361	1.78476	1.67361	1.51738	1.85699	1.96724	2.32356	1.48987	1.78476							neg_control										0	0																	16651033	3	normgene->intron
16651035	3.22218	2.96532	3.46456	2.87914	3.51615	2.59303	3.03015	2.9981	3.36728							neg_control										0	0																	16651035	2	normgene->intron
16651037	1.68048	2.26627	2.20584	1.44772	1.77556	1.39488	1.53332	1.87531	1.61476							neg_control										0	0																	16651037	1	normgene->intron
16651039	1.43907	1.54098	1.81444	1.79041	1.78093	1.92535	1.8998	1.76801	1.53124							neg_control										0	0																	16651039	2	normgene->intron
16651041	2.79001	3.35505	3.3982	3.01402	3.38712	3.81561	3.92726	3.30456	3.41587							neg_control										0	0																	16651041	4	normgene->intron
16651043	3.17918	2.84703	3.33381	2.00722	2.35024	2.43086	2.24637	3.12125	2.31268							neg_control										0	0																	16651043	4	normgene->intron
16651047	2.11452	2.85561	2.52157	2.67135	2.53928	2.82473	2.55763	2.69908	1.76681							neg_control										0	0																	16651047	4	normgene->intron
16651049	3.74147	2.83041	2.20584	2.39413	2.58132	3.50715	2.15356	2.26574	2.38128							neg_control										0	0																	16651049	3	normgene->intron
16651051	2.36368	2.20358	1.77703	2.53179	3.87437	1.88881	2.61097	3.02727	2.53209							neg_control										0	0																	16651051	2	normgene->intron
16651053	2.68464	2.95943	2.68235	2.49139	2.69594	2.59078	2.04447	2.23488	2.20494							neg_control										0	0																	16651053	3	normgene->intron
16651057	2.35262	1.8801	1.73467	2.01711	1.87926	1.82426	1.62003	1.46658	1.99028							neg_control										0	0																	16651057	4	normgene->intron
16651059	1.68329	1.80415	1.98981	1.83664	2.07273	2.14239	2.02107	1.6133	1.89117							neg_control										0	0																	16651059	4	normgene->intron
16651061	1.58025	2.18594	2.30113	1.89081	2.10698	2.29836	2.33978	1.97004	1.829							neg_control										0	0																	16651061	4	normgene->intron
16651063	2.94509	3.42819	3.1245	2.58177	3.29365	2.4392	2.94786	2.54564	2.38061							neg_control										0	0																	16651063	4	normgene->intron
16651065	3.19193	3.32995	3.33138	2.4386	2.49736	2.47665	2.7298	2.32083	2.9848							neg_control										0	0																	16651065	4	normgene->intron
16651067	2.69762	3.20478	1.67557	2.7524	2.19355	2.33563	3.12949	2.23387	2.28855							neg_control										0	0																	16651067	4	normgene->intron
16651069	2.40558	2.32036	3.41567	2.33816	2.6164	2.67595	2.2193	2.49536	2.6315							neg_control										0	0																	16651069	4	normgene->intron
16651071	3.58203	3.74546	2.52507	2.46852	4.1875	3.22025	4.00177	3.3103	3.21771							neg_control										0	0																	16651071	4	normgene->intron
16651073	1.87941	1.67294	1.76055	1.85119	1.84755	1.68576	2.4601	1.78558	1.6563							neg_control										0	0																	16651073	4	normgene->intron
16651075	1.84744	1.73487	1.45714	2.11184	1.68048	1.66006	1.87469	1.74161	1.9884							neg_control										0	0																	16651075	3	normgene->intron
16651077	5.51312	5.35543	5.78494	5.57577	5.79109	5.77258	4.98583	5.82772	6.03052							neg_control										0	0																	16651077	4	normgene->intron
16651079	2.12687	2.3632	2.86627	2.01266	2.65935	2.03387	2.90429	1.81401	1.95237							neg_control										0	0																	16651079	4	normgene->intron
16651081	1.78476	1.68048	1.40274	2.39413	1.68048	1.68048	1.82029	1.78476	2.13303							neg_control										0	0																	16651081	3	normgene->intron
16651083	3.32374	2.75282	3.19376	2.95064	2.96055	2.75641	3.47291	3.77054	3.02116							neg_control										0	0																	16651083	4	normgene->intron
16651085	3.4542	3.96526	3.73008	3.77457	3.88691	2.63821	3.31747	4.18392	4.47787							neg_control										0	0																	16651085	4	normgene->intron
16651087	1.99852	2.02799	1.91342	2.36034	2.18568	1.81665	2.16711	1.88472	2.21203							neg_control										0	0																	16651087	4	normgene->intron
16651089	1.63832	2.79048	2.31886	2.32867	2.24504	1.97419	2.2424	2.06078	2.51066							neg_control										0	0																	16651089	4	normgene->intron
16651093	3.66671	3.57887	3.69801	3.67969	3.67331	4.10208	3.80277	3.90611	3.9469							neg_control										0	0																	16651093	4	normgene->intron
16651095	5.01147	3.33718	4.74513	4.78774	5.04976	4.73454	4.21978	4.33507	5.19779							neg_control										0	0																	16651095	4	normgene->intron
16651097	1.67874	3.63499	2.0371	2.12947	1.93588	2.24702	2.09902	1.90351	2.03622							neg_control										0	0																	16651097	4	normgene->intron
16651099	1.83854	2.52154	1.82488	1.74873	1.76873	1.71157	1.90355	1.86807	2.00586							neg_control										0	0																	16651099	4	normgene->intron
16651101	1.21044	3.5269	2.08019	1.68048	1.89231	2.79802	1.68048	1.44772	2.81682							neg_control										0	0																	16651101	3	normgene->intron
16651103	2.4649	2.30402	2.93052	2.34393	2.7624	2.41392	2.23278	2.05178	2.86908							neg_control										0	0																	16651103	4	normgene->intron
16651105	2.24944	2.26606	2.7293	2.22057	2.42219	2.38882	2.04182	2.0586	2.38392							neg_control										0	0																	16651105	4	normgene->intron
16651107	2.8063	3.58262	3.02489	3.60363	3.04464	2.24258	3.0052	2.51235	2.95036							neg_control										0	0																	16651107	4	normgene->intron
16651109	4.18436	4.13028	4.32823	3.9699	3.65506	3.17795	4.67272	3.78337	3.77637							neg_control										0	0																	16651109	4	normgene->intron
16651111	3.62998	3.27354	4.14604	3.30793	3.22379	2.95645	3.85032	3.93248	3.13829							neg_control										0	0																	16651111	4	normgene->intron
16651113	2.10474	2.26627	2.60656	1.8929	2.171	1.68048	2.52607	1.87531	1.66015							neg_control										0	0																	16651113	3	normgene->intron
16651115	2.89482	3.24354	3.11891	3.31343	2.79105	2.23888	3.85676	2.96531	3.57847							neg_control										0	0																	16651115	4	normgene->intron
16651117	2.88043	2.71852	2.60347	1.95858	1.44772	1.82996	2.15356	4.67454	2.81235							neg_control										0	0																	16651117	1	normgene->intron
16651119	2.15529	2.56664	2.03265	2.2412	3.11484	3.48693	3.31452	1.88803	2.39718							neg_control										0	0																	16651119	4	normgene->intron
16651121	2.50876	2.47735	2.91031	2.83122	2.39328	2.41473	2.5586	3.24602	2.13954							neg_control										0	0																	16651121	4	normgene->intron
16651123	5.08874	5.8422	5.4567	5.66751	5.695	5.8222	5.35136	5.62531	5.94497							neg_control										0	0																	16651123	4	normgene->intron
16651125	2.24305	2.20606	1.64687	1.87704	1.85699	2.1237	2.17048	2.05709	2.5499							neg_control										0	0																	16651125	4	normgene->intron
16651127	3.57112	2.55847	3.68289	4.08384	2.59298	3.35	2.55843	3.16493	2.94756							neg_control										0	0																	16651127	4	normgene->intron
16651129	1.95858	2.05585	2.49139	1.21044	2.24504	1.89231	1.70674	2.03444	1.69784							neg_control										0	0																	16651129	3	normgene->intron
16651131	2.74658	2.29815	2.61112	2.84902	1.94803	1.84145	2.68199	2.13043	2.98538							neg_control										0	0																	16651131	4	normgene->intron
16651135	3.27422	3.09771	3.90061	3.93794	3.69363	3.92076	4.05264	4.67454	3.92076							neg_control										0	0																	16651135	3	normgene->intron
16651137	2.79802	2.6685	2.05585	2.00394	2.05585	2.21895	2.07179	1.91884	1.81094							neg_control										0	0																	16651137	3	normgene->intron
16651139	4.50278	1.96635	2.8514	2.43311	2.41998	2.31017	2.46997	2.52322	2.82513							neg_control										0	0																	16651139	4	normgene->intron
16651141	2.39049	3.3737	2.3296	2.93251	2.40456	2.45525	2.79449	2.84981	2.5274							neg_control										0	0																	16651141	4	normgene->intron
16651143	2.09671	1.81005	2.7043	2.16297	2.06138	2.26025	3.57026	2.16297	3.00772							neg_control										0	0																	16651143	3	normgene->intron
16651145	2.66102	2.10471	2.43487	3.09787	2.41855	3.02345	2.75206	2.89704	3.64012							neg_control										0	0																	16651145	4	normgene->intron
16651147	1.76969	1.88426	1.92391	2.00722	2.00995	1.56954	2.5335	1.78422	1.92083							neg_control										0	0																	16651147	4	normgene->intron
16651149	1.5026	1.7823	1.59892	2.51334	1.68721	1.54287	1.86635	1.88205	1.83584							neg_control										0	0																	16651149	4	normgene->intron
16651151	2.64088	1.79538	2.15353	2.22102	2.81046	1.8753	3.45546	1.99511	2.54153							neg_control										0	0																	16651151	4	normgene->intron
16651153	2.79716	3.24649	2.19937	1.65709	2.88933	3.14413	2.71189	2.53734	2.56839							neg_control										0	0																	16651153	4	normgene->intron
16651159	2.578	3.01389	3.36443	3.00771	2.2439	3.09215	4.36601	2.67006	4.37563							neg_control										0	0																	16651159	4	normgene->intron
16651161	2.36263	1.94023	1.84744	2.05585	2.12503	2.04182	1.70674	2.32828	1.53096							neg_control										0	0																	16651161	3	normgene->intron
16651163	3.72814	2.57266	2.67939	3.85424	2.93797	3.05119	3.44833	2.27177	4.23467							neg_control										0	0																	16651163	4	normgene->intron
16651167	2.0545	1.95858	3.64697	1.78559	2.04447	2.62275	1.77784	1.51738	1.70061							neg_control										0	0																	16651167	3	normgene->intron
16651169	2.69652	2.287	2.27564	2.25207	2.034	2.03826	1.86903	1.71357	2.47361							neg_control										0	0																	16651169	4	normgene->intron
16651171	1.83699	2.38571	1.70917	2.81815	1.81476	2.02393	2.15537	2.4409	2.21496							neg_control										0	0																	16651171	4	normgene->intron
16651173	2.50324	2.38888	2.09449	2.72344	2.10117	2.42979	3.06953	2.46864	2.56835							neg_control										0	0																	16651173	4	normgene->intron
16651175	7.18292	7.21457	7.06337	7.54581	6.73956	6.06065	7.04163	7.07768	7.06457							neg_control										0	0																	16651175	1	normgene->intron
16651177	2.37161	2.34934	2.57054	2.74315	2.86151	2.29673	2.82493	3.37148	2.65077							neg_control										0	0																	16651177	4	normgene->intron
16651179	5.80512	6.39293	6.53347	6.15621	6.91267	5.61144	6.74433	6.37249	6.18031							neg_control										0	0																	16651179	2	normgene->intron
16651181	3.51383	3.42521	3.85553	3.78912	3.29622	2.33246	3.13015	3.94863	3.95745							neg_control										0	0																	16651181	4	normgene->intron
16651183	1.89687	1.84013	2.02213	2.27855	1.65345	1.94928	2.10914	1.68753	1.37142							neg_control										0	0																	16651183	4	normgene->intron
16651185	2.13729	2.04447	1.64015	1.68048	2.04447	2.17934	2.52607	1.6637	2.04447							neg_control										0	0																	16651185	3	normgene->intron
16651187	5.77473	6.44134	5.46209	5.59736	5.59736	5.38833	5.12322	6.63054	5.37206							neg_control										0	0																	16651187	3	normgene->intron
16651189	2.92446	2.74738	3.0146	4.34464	3.6862	2.74545	2.90065	3.20239	3.23958							neg_control										0	0																	16651189	4	normgene->intron
16651193	6.55413	6.15365	6.72512	6.55413	6.34127	6.28225	6.97566	6.81695	6.55413							neg_control										0	0																	16651193	3	normgene->intron
16651195	6.65434	6.08456	6.80479	6.32466	5.99139	6.10019	6.73108	6.98037	6.69799							neg_control										0	0																	16651195	4	normgene->intron
16651197	6.01156	5.8586	6.42959	5.63624	5.28974	5.11842	6.39299	6.12919	6.31305							neg_control										0	0																	16651197	4	normgene->intron
16651199	7.46489	7.80614	8.03839	8.04234	7.65428	7.6547	8.02689	7.99093	8.44608							neg_control										0	0																	16651199	4	normgene->intron
16651201	7.69267	7.657	8.1274	7.84767	7.47892	7.67761	8.08903	8.17951	7.97519							neg_control										0	0																	16651201	4	normgene->intron
16651203	2.59453	2.16106	2.29113	2.14758	2.95864	3.25403	2.04182	2.17808	2.34288							neg_control										0	0																	16651203	4	normgene->intron
16651205	4.65379	4.78984	5.7017	4.25123	4.16932	4.98689	5.48609	4.42193	5.72685							neg_control										0	0																	16651205	4	normgene->intron
16651207	4.9734	4.78299	5.498	4.04028	5.69342	5.18644	3.61627	4.9785	6.33137							neg_control										0	0																	16651207	1	normgene->intron
16651209	4.66855	2.996	3.71704	4.43084	3.89577	2.95886	3.44419	4.08407	3.47014							neg_control										0	0																	16651209	2	normgene->intron
16651211	7.64624	7.79449	8.31904	7.82993	7.62994	7.86474	7.83998	7.89164	7.58813							neg_control										0	0																	16651211	4	normgene->intron
16651213	5.9535	4.78299	6.28073	6.20453	5.57063	5.41778	6.42016	6.22824	5.98167							neg_control										0	0																	16651213	1	normgene->intron
16651215	6.97566	7.32427	7.15732	6.94569	7.52164	7.55436	7.59664	7.67064	7.33065							neg_control										0	0																	16651215	3	normgene->intron
16651217	6.65179	6.91721	7.01533	6.62386	6.89592	6.11952	6.9117	6.74451	6.74562							neg_control										0	0																	16651217	4	normgene->intron
16651219	6.45184	6.25505	6.90223	6.33264	6.2298	5.82862	6.72618	6.90324	6.61356							neg_control										0	0																	16651219	4	normgene->intron
16651221	7.51748	7.44916	7.35162	6.87327	7.18315	6.91259	7.4117	6.8791	7.00096							neg_control										0	0																	16651221	4	normgene->intron
16651223	5.74867	6.2659	6.26049	5.14621	5.55708	4.88285	5.53476	5.40364	5.97747							neg_control										0	0																	16651223	4	normgene->intron
16651225	6.61625	6.06473	7.1194	6.17474	6.86313	5.91682	6.65937	7.14164	7.07174							neg_control										0	0																	16651225	3	normgene->intron
16651227	7.04153	6.63624	7.19519	6.31577	6.7571	7.04387	6.93726	6.97853	6.86322							neg_control										0	0																	16651227	4	normgene->intron
16651229	5.49454	5.74134	6.10626	5.64825	4.74606	4.29391	5.7793	4.87295	5.9992							neg_control										0	0																	16651229	4	normgene->intron
16651231	8.28424	8.03081	8.52606	7.92305	8.1957	8.15813	8.25951	7.93384	8.51383							neg_control										0	0																	16651231	3	normgene->intron
16651233	7.58678	7.4449	8.01153	7.34828	7.16741	7.35209	7.48603	7.627	7.75382							neg_control										0	0																	16651233	4	normgene->intron
16651235	6.93459	6.85796	7.42989	6.89312	6.30559	6.38851	6.65872	6.76966	7.18373							neg_control										0	0																	16651235	4	normgene->intron
16651237	9.41514	9.43011	9.42633	8.97891	9.0488	9.08821	9.25627	8.96071	9.31262							neg_control										0	0																	16651237	3	normgene->intron
16651239	5.30253	5.74457	6.23804	4.94969	5.4583	4.99672	4.91374	5.12537	5.32788							neg_control										0	0																	16651239	4	normgene->intron
16651241	5.80607	6.22251	6.07545	5.28107	5.98208	5.61847	4.95574	5.38417	6.10036							neg_control										0	0																	16651241	4	normgene->intron
16651243	6.66994	6.25188	6.96068	6.63472	6.78804	6.32135	5.89616	6.05045	6.44564							neg_control										0	0																	16651243	4	normgene->intron
16651245	6.04459	5.79151	5.27656	5.09934	5.57604	4.92196	5.13938	5.18999	5.72755							neg_control										0	0																	16651245	4	normgene->intron
16651247	8.05956	7.841	7.9112	7.95871	7.54388	7.2552	7.72802	7.45811	7.73791							neg_control										0	0																	16651247	4	normgene->intron
16651249	5.97045	6.51791	6.08454	6.19644	5.77599	6.25381	6.28724	6.32563	5.81849							neg_control										0	0																	16651249	4	normgene->intron
16651251	2.08454	1.75963	2.09221	1.64452	2.64744	1.8049	2.01516	1.6637	1.70118							neg_control										0	0																	16651251	4	normgene->intron
16651253	2.36136	1.89652	1.8115	2.50885	2.24272	2.01155	2.47935	2.25523	2.01584							neg_control										0	0																	16651253	4	normgene->intron
16651255	2.86974	2.72676	2.45131	2.55202	2.65854	2.24903	2.95851	2.47107	3.23797							neg_control										0	0																	16651255	4	normgene->intron
16651257	1.64307	1.96456	1.76396	1.72802	1.65235	1.71157	1.82507	1.72905	1.44772							neg_control										0	0																	16651257	2	normgene->intron
16651259	4.99379	5.722	5.41892	3.77089	4.97306	5.65955	4.97038	5.00129	4.85022							neg_control										0	0																	16651259	4	normgene->intron
16651261	5.44947	5.50882	4.61386	4.95689	4.34654	5.35251	5.51407	5.68322	5.7871							neg_control										0	0																	16651261	4	normgene->intron
16651263	5.51913	6.16469	5.89813	5.58174	5.6498	5.00351	4.72342	4.8511	5.51913							neg_control										0	0																	16651263	3	normgene->intron
16651265	5.4959	5.74	5.99718	6.07691	6.11798	5.82204	5.9236	5.57767	6.23367							neg_control										0	0																	16651265	4	normgene->intron
16651267	3.3927	2.95943	4.3439	3.51999	3.47131	2.7924	4.60877	3.29453	3.51999							neg_control										0	0																	16651267	3	normgene->intron
16651269	5.18858	5.56083	6.30378	5.48266	5.38157	5.06435	5.86585	5.92074	5.74183							neg_control										0	0																	16651269	4	normgene->intron
16651271	4.7091	5.69853	6.34215	6.31497	5.44119	5.74235	6.16615	5.67369	5.70878							neg_control										0	0																	16651271	4	normgene->intron
16651273	2.3111	2.26627	4.15508	2.88977	2.92499	2.32171	2.15356	3.87186	4.68704							neg_control										0	0																	16651273	1	normgene->intron
16651275	5.64082	4.88719	5.90699	4.36043	4.84455	4.10516	5.60467	5.62666	5.42608							neg_control										0	0																	16651275	4	normgene->intron
16651277	4.34909	4.94571	6.1585	5.11484	5.22618	4.12414	4.96353	5.25918	5.23183							neg_control										0	0																	16651277	4	normgene->intron
16651279	4.14245	4.06665	3.35453	4.95959	4.4542	4.49437	5.68406	5.46568	4.86332							neg_control										0	0																	16651279	4	normgene->intron
16651281	4.54082	3.94937	3.95506	3.69189	4.02023	4.79785	4.24251	4.62651	4.03362							neg_control										0	0																	16651281	4	normgene->intron
16651283	4.83108	3.85784	4.94972	4.28941	3.8984	3.47071	5.0504	3.66669	5.22254							neg_control										0	0																	16651283	4	normgene->intron
16651285	4.14644	4.53134	4.95899	5.28021	4.08227	3.45275	5.74813	5.39283	4.68505							neg_control										0	0																	16651285	4	normgene->intron
16651287	1.89231	3.43093	2.60347	2.60347	2.58132	2.88977	2.79802	2.53249	2.24813							neg_control										0	0																	16651287	3	normgene->intron
16651289	2.14322	2.11445	2.30598	1.80421	1.94759	1.5202	2.36579	2.06501	2.24236							neg_control										0	0																	16651289	4	normgene->intron
16651291	2.50007	2.05436	2.82428	1.76093	2.78323	3.34691	2.66047	1.92439	2.6662							neg_control										0	0																	16651291	4	normgene->intron
16651293	2.30642	3.13572	3.99796	3.09343	3.70312	3.09462	3.97629	2.57257	3.59931							neg_control										0	0																	16651293	4	normgene->intron
16651295	2.13077	2.55937	2.62823	2.34947	2.11364	2.70142	2.13407	2.00302	2.03252							neg_control										0	0																	16651295	4	normgene->intron
16651297	2.88977	4.2496	4.01778	2.88977	2.74346	2.51334	2.93282	2.1921	3.14244							neg_control										0	0																	16651297	3	normgene->intron
16651299	5.4722	6.19422	5.77976	5.43364	6.03236	6.41136	6.21183	5.79285	5.83202							neg_control										0	0																	16651299	4	normgene->intron
16651301	2.17616	2.0986	2.84238	2.89094	2.41681	2.38088	2.89039	2.56713	3.09654							neg_control										0	0																	16651301	4	normgene->intron
16651303	3.2962	2.43663	4.00333	3.87255	2.96448	2.63779	2.70135	3.17722	4.05658							neg_control										0	0																	16651303	4	normgene->intron
16651305	5.49643	6.22458	5.79765	5.606	6.2665	5.6431	6.57402	5.97544	6.14155							neg_control										0	0																	16651305	4	normgene->intron
16651307	2.70429	2.96669	2.38621	2.97002	2.74943	2.48622	2.23343	2.3556	2.52898							neg_control										0	0																	16651307	4	normgene->intron
16651309	3.28718	3.82859	3.4373	3.21944	3.37966	3.231	3.03302	3.18293	4.15724							neg_control										0	0																	16651309	4	normgene->intron
16651311	1.70315	2.26627	2.21497	1.9614	2.5283	2.51248	2.95068	2.40937	2.91499							neg_control										0	0																	16651311	4	normgene->intron
16651313	3.5829	3.93935	3.90963	3.54478	3.39502	3.7346	3.85489	4.6211	3.56752							neg_control										0	0																	16651313	4	normgene->intron
16651315	7.12783	7.14018	7.38179	7.16628	7.04706	7.02872	7.93777	7.23343	7.03794							neg_control										0	0																	16651315	3	normgene->intron
16651317	2.69567	1.77206	1.84744	1.73798	1.83643	2.10747	2.05855	1.51738	1.98027							neg_control										0	0																	16651317	4	normgene->intron
16651319	3.86547	3.47533	2.71132	3.4503	3.14626	3.38834	4.64094	3.49917	3.56092							neg_control										0	0																	16651319	2	normgene->intron
16651321	4.13586	3.53617	4.25001	4.31521	4.1767	3.38106	3.63076	4.00728	3.62008							neg_control										0	0																	16651321	4	normgene->intron
16651323	4.86146	2.83351	2.97012	4.17673	4.08366	2.93757	3.35831	3.55945	3.03165							neg_control										0	0																	16651323	4	normgene->intron
16651325	7.01568	6.98685	7.20308	7.66178	7.23514	6.75819	7.37677	7.33193	7.53107							neg_control										0	0																	16651325	2	normgene->intron
16651327	7.23386	7.28923	7.24659	7.23386	7.49579	6.23251	7.33882	6.95565	7.36075							neg_control										0	0																	16651327	3	normgene->intron
16651329	7.04059	7.17636	6.77635	6.53642	6.15996	6.60733	7.01977	6.84227	6.48677							neg_control										0	0																	16651329	4	normgene->intron
16651331	6.6159	6.77219	6.88228	7.45188	6.66095	7.02573	6.51785	6.77951	7.3844							neg_control										0	0																	16651331	1	normgene->intron
16651333	6.30517	6.28427	7.42803	6.8107	6.85304	7.01748	7.26369	6.75741	7.16269							neg_control										0	0																	16651333	4	normgene->intron
16651335	6.6697	7.031	6.53789	5.60155	6.38368	6.906	6.67588	6.22218	6.62834							neg_control										0	0																	16651335	4	normgene->intron
16651337	6.5472	6.3481	6.81135	5.89968	6.52176	5.50069	6.50799	6.7749	6.72449							neg_control										0	0																	16651337	4	normgene->intron
16651339	3.3993	4.21767	5.24254	4.12352	4.70498	2.64587	4.62606	4.22891	4.56419							neg_control										0	0																	16651339	4	normgene->intron
16651341	5.87005	5.91105	6.12695	6.16483	5.61861	5.37299	5.95531	5.55309	5.82798							neg_control										0	0																	16651341	4	normgene->intron
16651343	6.42547	6.41054	6.33623	6.02571	5.96386	6.22616	6.50067	6.30973	6.25282							neg_control										0	0																	16651343	4	normgene->intron
16651345	7.80668	8.29242	8.17714	7.79074	8.00168	7.94161	8.01601	7.78706	7.96293							neg_control										0	0																	16651345	4	normgene->intron
16651347	7.86269	7.81403	7.75906	6.94207	7.84369	7.35018	7.46655	7.6014	7.53164							neg_control										0	0																	16651347	4	normgene->intron
16651349	6.16174	6.55885	6.56976	6.67619	6.40483	6.3307	6.65007	6.36345	6.84716							neg_control										0	0																	16651349	4	normgene->intron
16651351	5.98452	5.73044	6.04115	5.78307	5.8528	5.99139	6.4343	5.91507	6.43391							neg_control										0	0																	16651351	4	normgene->intron
16651353	7.19729	7.4971	7.65972	7.4853	7.39825	7.09237	7.41991	7.42207	7.47954							neg_control										0	0																	16651353	4	normgene->intron
16651355	7.1614	7.70711	7.27855	7.55764	7.19177	7.32899	7.79588	7.63332	7.74065							neg_control										0	0																	16651355	4	normgene->intron
16651357	7.59925	7.536	7.61238	7.74904	7.1711	6.94021	7.48846	7.37416	7.47896							neg_control										0	0																	16651357	4	normgene->intron
16651359	6.53652	6.39429	6.66339	6.39165	6.28297	6.88997	6.01776	6.29315	6.38487							neg_control										0	0																	16651359	4	normgene->intron
16651361	6.54959	6.4514	6.90812	6.66584	6.79179	6.33987	6.56479	6.71304	6.49462							neg_control										0	0																	16651361	4	normgene->intron
16651363	6.36288	6.17599	5.78349	5.718	7.08005	6.38798	6.14688	6.02663	5.92212							neg_control										0	0																	16651363	1	normgene->intron
16651365	3.22427	3.82279	5.29216	4.01155	3.95905	3.41394	3.89601	3.60723	4.47343							neg_control										0	0																	16651365	4	normgene->intron
16651367	5.90897	5.3373	5.887	6.22618	5.01807	5.95926	5.78988	6.31686	5.91223							neg_control										0	0																	16651367	4	normgene->intron
16651369	5.81499	5.71805	6.16668	5.41805	5.43925	4.95223	5.16396	5.51904	5.63458							neg_control										0	0																	16651369	4	normgene->intron
16651371	6.28979	6.4467	6.38392	6.58692	5.96125	6.00056	6.66242	6.40517	6.29429							neg_control										0	0																	16651371	4	normgene->intron
16651373	3.41042	4.16287	2.32397	2.24608	2.52489	2.07584	2.81189	1.84535	3.39737							neg_control										0	0																	16651373	2	normgene->intron
16651375	7.44119	7.60569	7.50738	7.26249	6.92806	7.68417	7.69485	7.72816	7.89185							neg_control										0	0																	16651375	4	normgene->intron
16651377	7.2048	7.20644	7.48634	7.11717	6.77491	6.84469	7.22776	7.25753	7.20107							neg_control										0	0																	16651377	4	normgene->intron
16651379	4.9219	5.57761	5.87021	5.07995	4.48133	4.39888	4.96759	5.5227	4.58803							neg_control										0	0																	16651379	4	normgene->intron
16651381	4.0227	1.69334	1.87687	2.2182	1.63979	2.56926	1.96873	2.21437	2.12197							neg_control										0	0																	16651381	4	normgene->intron
16651383	7.26459	7.11026	6.86853	6.6517	6.35149	6.48993	6.69787	6.15368	7.07666							neg_control										0	0																	16651383	4	normgene->intron
16651385	5.56253	4.96998	5.92323	5.44252	4.82152	5.53854	5.4252	5.47055	5.84056							neg_control										0	0																	16651385	4	normgene->intron
16651387	5.78971	5.04863	5.87373	5.30004	6.27689	6.29577	5.83775	4.88783	6.73681							neg_control										0	0																	16651387	3	normgene->intron
16651389	2.39261	2.25945	2.68093	2.47543	2.10927	3.27066	2.49285	2.42484	2.25358							neg_control										0	0																	16651389	4	normgene->intron
16651391	3.27916	3.22204	2.20584	2.89076	3.33873	3.39048	3.45329	3.06728	3.4433							neg_control										0	0																	16651391	4	normgene->intron
16651393	3.66177	2.87413	2.41207	2.49071	2.49354	2.46163	3.02484	2.64318	2.27445							neg_control										0	0																	16651393	4	normgene->intron
16651395	2.78233	3.23768	3.3347	1.94612	3.31918	3.28811	2.68872	3.14631	2.82451							neg_control										0	0																	16651395	4	normgene->intron
16651397	4.33709	4.96969	4.28164	5.24058	5.24871	5.01335	5.09303	4.57296	4.4597							neg_control										0	0																	16651397	4	normgene->intron
16651399	4.04028	4.78299	3.90061	4.04028	4.04028	5.38012	3.72999	4.01307	4.26385							neg_control										0	0																	16651399	3	normgene->intron
16651401	3.34916	4.11629	3.25949	3.59416	4.09964	3.28904	3.55799	3.99825	3.40308							neg_control										0	0																	16651401	4	normgene->intron
16651403	4.11538	3.88513	4.77355	3.97375	4.0165	4.62563	4.11548	3.69339	3.69498							neg_control										0	0																	16651403	4	normgene->intron
16651405	4.20149	4.49259	4.38297	3.98192	5.58047	4.85352	4.00884	5.23325	4.62697							neg_control										0	0																	16651405	4	normgene->intron
16651407	3.83655	3.00437	3.74569	3.97181	3.371	3.62901	3.27373	3.54719	2.55575							neg_control										0	0																	16651407	4	normgene->intron
16651409	5.05279	4.58647	4.96829	3.61627	4.92148	4.54624	4.58647	4.08477	4.9449							neg_control										0	0																	16651409	3	normgene->intron
16651411	4.09964	2.63558	3.99308	3.31897	3.17013	3.50145	4.52731	3.69326	4.94792							neg_control										0	0																	16651411	4	normgene->intron
16651413	5.71415	5.60626	5.52354	5.06506	5.24233	4.40901	5.00687	5.48151	4.74119							neg_control										0	0																	16651413	4	normgene->intron
16651415	5.10429	5.23624	4.87091	4.77967	5.27456	5.0558	5.01738	5.16524	4.82549							neg_control										0	0																	16651415	4	normgene->intron
16651417	5.7813	5.78457	5.01364	5.45845	5.3436	5.76487	5.67158	5.45845	4.9777							neg_control										0	0																	16651417	3	normgene->intron
16651419	3.02208	3.64866	3.10725	3.28024	1.87818	2.79802	3.20605	2.52679	2.81235							neg_control										0	0																	16651419	3	normgene->intron
16651421	7.0288	6.659	7.0218	6.62568	7.05616	7.21525	7.14547	6.70608	7.05375							neg_control										0	0																	16651421	3	normgene->intron
16651423	5.15295	4.61042	4.53049	4.95219	4.19245	3.50007	4.51929	3.96994	3.71863							neg_control										0	0																	16651423	4	normgene->intron
16651425	7.78266	7.91073	7.89632	7.27943	7.45845	7.37331	7.92794	7.57045	7.59372							neg_control										0	0																	16651425	4	normgene->intron
16651427	7.0081	7.35894	7.28118	6.46104	6.53055	6.58766	7.27367	7.16569	7.1001							neg_control										0	0																	16651427	4	normgene->intron
16651429	5.52891	5.88832	6.08295	5.71056	5.92902	5.4491	6.11767	5.89929	5.21992							neg_control										0	0																	16651429	4	normgene->intron
16651431	7.12071	7.78028	7.37871	7.75841	7.86827	8.0462	7.66533	7.45587	7.64298							neg_control										0	0																	16651431	4	normgene->intron
16651433	5.37243	6.2761	5.35248	5.82765	5.53249	6.07049	6.06574	5.6773	5.88672							neg_control										0	0																	16651433	4	normgene->intron
16651435	6.74765	7.18961	7.16115	7.298	7.22614	7.17255	6.79758	7.52156	7.06815							neg_control										0	0																	16651435	2	normgene->intron
16651439	4.8739	5.29115	5.05442	4.86376	4.63088	4.69304	4.84808	5.17143	4.69846							neg_control										0	0																	16651439	4	normgene->intron
16651441	4.62698	4.51087	4.86188	5.33229	4.92994	3.20323	4.50181	4.52363	4.86442							neg_control										0	0																	16651441	4	normgene->intron
16651443	6.17433	5.81227	6.30019	6.54347	5.42498	5.94038	6.30973	6.48096	5.95297							neg_control										0	0																	16651443	4	normgene->intron
16651445	6.22774	5.67477	6.05393	6.72002	5.87145	6.15181	5.99332	6.13259	6.00969							neg_control										0	0																	16651445	4	normgene->intron
16651447	5.0717	4.83872	4.47621	4.5148	4.16887	4.29075	4.66489	3.34329	3.61752							neg_control										0	0																	16651447	4	normgene->intron
16651449	7.77037	8.07535	8.02067	7.94689	7.9483	8.05512	7.94371	8.05116	7.94689							neg_control										0	0																	16651449	3	normgene->intron
16651451	5.30338	5.28537	5.33145	5.13949	5.79918	6.08268	5.0297	5.61981	5.1096							neg_control										0	0																	16651451	4	normgene->intron
16651453	6.0453	5.01022	6.3006	6.44907	4.82586	6.44673	5.66572	5.90104	4.72983							neg_control										0	0																	16651453	2	normgene->intron
16651455	4.64039	6.147	5.58317	5.11512	5.6268	5.54791	5.74507	5.36069	5.8213							neg_control										0	0																	16651455	4	normgene->intron
16651457	4.14254	4.04841	3.81237	3.80239	4.05486	4.27554	3.7302	4.50588	3.91045							neg_control										0	0																	16651457	4	normgene->intron
16651459	5.64013	5.32877	5.08478	5.20299	5.1843	4.5599	4.89105	4.98812	4.97804							neg_control										0	0																	16651459	4	normgene->intron
16651461	4.49544	4.95746	4.25572	4.75793	4.71069	4.4936	4.61251	4.60418	4.99911							neg_control										0	0																	16651461	4	normgene->intron
16651463	6.24874	6.17346	5.9151	5.86484	6.07574	6.46242	5.99033	5.95122	5.70159							neg_control										0	0																	16651463	4	normgene->intron
16651465	5.8274	5.96124	6.06533	5.74216	5.49445	5.40276	5.74763	5.03655	6.03973							neg_control										0	0																	16651465	3	normgene->intron
16651467	5.5228	5.45329	5.53156	5.25763	5.27611	5.37152	4.90297	5.33955	5.72877							neg_control										0	0																	16651467	4	normgene->intron
16651469	5.98708	5.69009	6.20722	4.42088	3.81509	5.65239	4.82937	5.48584	5.67148							neg_control										0	0																	16651469	2	normgene->intron
16651471	5.49647	6.03464	5.6889	5.38712	5.74518	5.61891	6.1215	6.08427	5.90799							neg_control										0	0																	16651471	4	normgene->intron
16651473	5.75705	5.67158	6.26994	5.15063	4.22348	5.19269	5.98891	5.63968	5.36729							neg_control										0	0																	16651473	3	normgene->intron
16651475	7.27585	7.70023	7.0895	7.47098	7.44177	7.0836	6.92115	7.9167	7.31463							neg_control										0	0																	16651475	1	normgene->intron
16651477	3.23009	2.71187	2.7043	1.51738	2.73527	2.7043	2.26627	2.03444	2.04447							neg_control										0	0																	16651477	3	normgene->intron
16651479	7.91508	4.75693	5.6496	4.98366	5.63691	5.99927	5.12884	4.49143	5.68917							neg_control										0	0																	16651479	2	normgene->intron
16651481	3.17658	3.08891	3.68466	2.27462	2.67346	2.70155	2.53802	3.0998	3.36399							neg_control										0	0																	16651481	4	normgene->intron
16651483	3.50847	4.07008	3.47263	3.5316	4.42365	3.01366	4.65744	3.61308	3.78085							neg_control										0	0																	16651483	4	normgene->intron
16651485	6.50093	6.11276	6.23641	6.12857	5.90232	5.11163	6.62027	5.56627	6.08941							neg_control										0	0																	16651485	4	normgene->intron
16651487	6.74106	6.49671	6.94867	6.64503	6.61263	6.46076	6.09623	7.33661	6.50379							neg_control										0	0																	16651487	1	normgene->intron
16651491	8.74234	9.04955	9.0256	9.3805	9.47421	9.30279	9.92723	9.84894	9.53661							neg_control										0	0																	16651491	4	normgene->intron
16651493	2.65851	2.17636	3.43054	3.17292	2.47735	2.61273	4.5175	2.14095	2.82604							neg_control										0	0																	16651493	2	normgene->intron
16651495	3.23027	2.84806	1.83087	1.96206	2.19239	2.76882	1.82507	2.10181	1.90785							neg_control										0	0																	16651495	4	normgene->intron
16651497	5.01044	4.92208	4.73469	4.10944	5.06612	4.34236	4.97671	3.84621	4.64954							neg_control										0	0																	16651497	4	normgene->intron
16651499	6.1371	5.19334	5.24371	5.63946	5.54078	5.91857	5.56427	5.4483	5.63205							neg_control										0	0																	16651499	4	normgene->intron
16651501	1.67273	1.7452	1.58243	2.33546	2.67672	2.35671	2.57339	2.09205	2.38493							neg_control										0	0																	16651501	4	normgene->intron
16651505	2.08448	1.96456	2.427	3.16156	1.83406	1.82523	2.08799	2.01973	1.87116							neg_control										0	0																	16651505	4	normgene->intron
16651507	2.12516	1.71247	2.12516	2.95831	2.87291	1.80075	2.12516	1.6637	2.13799							neg_control										0	0																	16651507	3	normgene->intron
16651509	3.76686	4.87017	4.88917	4.49642	4.42608	4.30937	4.6925	4.61594	4.90413							neg_control										0	0																	16651509	4	normgene->intron
16651511	4.44798	4.69292	3.72233	4.98307	4.76666	3.97873	3.8792	4.41464	3.88023							neg_control										0	0																	16651511	4	normgene->intron
16651513	2.61273	2.05367	1.95858	1.88376	1.83338	2.59981	2.0984	2.40659	1.69784							neg_control										0	0																	16651513	3	normgene->intron
16651515	4.31394	3.59343	3.87815	4.02243	3.3734	3.12158	2.47296	2.00439	2.88107							neg_control										0	0																	16651515	4	normgene->intron
16651517	4.03612	4.56928	3.98026	4.40796	3.56599	2.9945	3.55557	4.51551	3.29905							neg_control										0	0																	16651517	4	normgene->intron
16651519	2.59798	3.84042	2.12377	2.99059	2.382	2.58863	2.70322	1.82337	2.29543							neg_control										0	0																	16651519	4	normgene->intron
16651521	3.6277	4.25677	4.08218	3.72902	5.01245	4.26515	4.36226	3.94955	3.62023							neg_control										0	0																	16651521	4	normgene->intron
16651523	1.80699	2.02909	2.20897	1.87699	2.01658	1.63026	2.13888	1.60048	2.08704							neg_control										0	0																	16651523	4	normgene->intron
16651525	3.71006	3.18813	2.96743	2.88096	4.03869	3.40352	3.92042	3.43394	2.9589							neg_control										0	0																	16651525	4	normgene->intron
16651527	3.19269	3.33008	4.15677	3.39806	3.27622	3.20642	4.80621	4.0744	3.86408							neg_control										0	0																	16651527	4	normgene->intron
16651529	2.38557	2.79985	3.16151	2.49391	2.44194	2.36534	3.02077	2.41764	2.51579							neg_control										0	0																	16651529	4	normgene->intron
16651531	2.69221	1.86022	2.14652	2.52387	1.80327	1.84459	2.466	1.70487	1.91329							neg_control										0	0																	16651531	4	normgene->intron
16651533	2.74729	2.75527	3.02743	3.54126	3.20374	2.93268	3.4991	3.19865	3.33789							neg_control										0	0																	16651533	4	normgene->intron
16651535	6.45894	6.22181	7.19282	7.24447	6.42016	6.85346	6.72448	7.2882	6.90787							neg_control										0	0																	16651535	1	normgene->intron
16651537	4.48488	2.47095	3.24252	3.04199	2.81673	3.43169	3.38469	3.66906	3.07804							neg_control										0	0																	16651537	4	normgene->intron
16651539	2.36289	2.76042	2.19	1.81953	2.20718	2.41852	2.62895	2.2138	3.18899							neg_control										0	0																	16651539	4	normgene->intron
16651541	3.90704	4.26831	4.02784	4.43152	3.24953	3.59728	3.39146	3.67718	3.56755							neg_control										0	0																	16651541	4	normgene->intron
16651543	3.54519	4.17843	3.81335	3.22969	3.74357	4.33844	3.55002	4.14658	3.79791							neg_control										0	0																	16651543	4	normgene->intron
16651545	5.50966	2.28775	4.44702	2.95064	2.66693	2.70537	4.10463	4.05113	3.95408							neg_control										0	0																	16651545	2	normgene->intron
16651547	4.00675	3.9953	4.40266	3.1705	3.28235	3.55482	4.66799	4.18213	5.11642							neg_control										0	0																	16651547	4	normgene->intron
16651549	4.59727	5.07385	4.98767	4.9678	3.79206	3.59859	4.60785	4.81855	4.66996							neg_control										0	0																	16651549	4	normgene->intron
16651551	6.89234	6.94785	6.87876	7.03923	7.08079	7.03743	6.84027	7.09447	6.98477							neg_control										0	0																	16651551	4	normgene->intron
16651553	5.90789	5.81451	5.71063	5.68771	5.6686	5.03798	5.51801	5.11409	5.88401							neg_control										0	0																	16651553	4	normgene->intron
16651555	5.2966	5.9752	5.19221	5.0652	4.96587	5.00713	5.24206	4.60115	5.3949							neg_control										0	0																	16651555	4	normgene->intron
16651557	5.08975	5.08195	5.17203	5.08975	4.89088	5.01944	5.71189	5.01859	5.19229							neg_control										0	0																	16651557	3	normgene->intron
16651559	2.79729	3.39758	3.73444	3.49978	2.59881	3.72604	2.77191	2.94782	3.8143							neg_control										0	0																	16651559	4	normgene->intron
16651561	4.54446	4.06999	4.96448	4.40227	4.09202	3.86904	4.05736	3.84423	4.39979							neg_control										0	0																	16651561	4	normgene->intron
16651563	3.77637	4.68376	4.96058	4.1234	4.52441	4.24732	4.62029	3.87719	4.46513							neg_control										0	0																	16651563	4	normgene->intron
16651567	4.98273	4.81512	4.93789	5.20795	5.36558	5.21651	5.86432	4.98209	5.18646							neg_control										0	0																	16651567	4	normgene->intron
16651569	3.72677	2.67887	2.76954	4.30893	2.77387	3.23825	2.06915	2.43033	2.73954							neg_control										0	0																	16651569	4	normgene->intron
16651571	3.49668	3.61554	2.75832	2.82646	3.57954	2.46974	2.80432	2.8012	4.07759							neg_control										0	0																	16651571	4	normgene->intron
16651573	1.79441	2.50104	2.29915	1.66388	1.60566	1.75929	1.53332	2.50104	1.7257							neg_control										0	0																	16651573	3	normgene->intron
16651575	4.52251	4.85229	5.09691	4.46069	4.92123	4.71586	4.94925	5.17306	4.2549							neg_control										0	0																	16651575	4	normgene->intron
16651577	4.13272	3.59332	2.81235	2.62676	3.49118	3.59332	3.76451	3.37527	3.58047							neg_control										0	0																	16651577	3	normgene->intron
16651579	2.99733	3.13861	3.74147	3.37527	3.05718	3.49856	4.07964	3.37527	5.12419							neg_control										0	0																	16651579	3	normgene->intron
16651581	3.70305	4.54112	4.37699	3.34118	3.77665	4.11007	4.62921	3.81595	3.59468							neg_control										0	0																	16651581	4	normgene->intron
16651583	2.95132	3.31475	3.16081	3.18852	3.22138	2.97999	3.45145	2.55311	3.07274							neg_control										0	0																	16651583	4	normgene->intron
16651585	3.18656	3.22673	3.89696	4.13517	4.0689	3.70932	3.94764	3.16312	3.60776							neg_control										0	0																	16651585	4	normgene->intron
16651587	4.1239	4.73966	4.12882	4.65255	4.46472	4.52794	4.15809	4.88508	4.46786							neg_control										0	0																	16651587	4	normgene->intron
16651589	4.90974	5.32629	5.5261	4.47499	5.70566	5.92055	4.62379	4.59289	5.49089							neg_control										0	0																	16651589	3	normgene->intron
16651591	2.24504	1.85699	1.60566	1.77556	3.37527	1.3435	1.93007	1.51738	2.04447							neg_control										0	0																	16651591	1	normgene->intron
16651593	4.43041	3.85085	4.46858	4.61282	3.9105	2.97106	3.19089	3.63944	3.41426							neg_control										0	0																	16651593	4	normgene->intron
16651595	5.1155	4.77417	5.14582	5.18549	5.81604	3.79285	5.61471	4.47826	4.4262							neg_control										0	0																	16651595	4	normgene->intron
16651597	5.61959	5.00084	5.81955	5.37634	4.88646	4.80239	5.65317	5.75991	5.51671							neg_control										0	0																	16651597	4	normgene->intron
16651599	7.53479	7.88785	7.67831	7.66698	7.22229	7.13283	7.79545	7.77711	7.57005							neg_control										0	0																	16651599	4	normgene->intron
16651601	7.16521	7.37158	7.35605	6.98896	7.30938	7.32742	7.37523	7.33158	7.34088							neg_control										0	0																	16651601	4	normgene->intron
16651603	6.91449	7.38089	7.23778	6.88681	6.7073	6.7423	7.54873	7.15065	7.12777							neg_control										0	0																	16651603	4	normgene->intron
16651605	5.04625	4.01565	4.01162	4.32099	4.36422	3.3164	4.72338	4.27153	3.84629							neg_control										0	0																	16651605	4	normgene->intron
16651607	3.76654	3.67579	3.57584	3.81734	3.18752	3.49595	3.61705	4.49578	3.38859							neg_control										0	0																	16651607	4	normgene->intron
16651609	6.09821	6.29219	6.1756	6.58144	6.58474	6.19686	6.88494	5.65251	6.10327							neg_control										0	0																	16651609	4	normgene->intron
16651611	6.19384	6.52311	6.291	5.95725	6.62045	5.9618	6.73356	6.5916	5.97831							neg_control										0	0																	16651611	4	normgene->intron
16651613	4.74419	4.57914	4.98452	5.28616	3.44816	4.2589	4.75023	3.69987	4.4081							neg_control										0	0																	16651613	4	normgene->intron
16651615	5.60382	6.35167	6.02265	5.53387	5.28881	5.2511	4.99538	6.23913	5.65643							neg_control										0	0																	16651615	4	normgene->intron
16651617	4.01238	3.24372	4.38	3.46622	3.52929	3.51447	4.51599	4.04734	3.95113							neg_control										0	0																	16651617	4	normgene->intron
16651619	3.66083	4.02964	3.89111	3.74147	3.67491	2.40659	4.6741	4.26003	3.76839							neg_control										0	0																	16651619	3	normgene->intron
16651621	6.4883	6.15665	6.55342	5.98066	5.88685	6.71509	7.26231	6.66161	6.5109							neg_control										0	0																	16651621	4	normgene->intron
16651623	6.67871	6.95076	7.12054	6.31784	6.99345	6.80064	6.91428	7.23897	6.77486							neg_control										0	0																	16651623	4	normgene->intron
16651625	7.02172	7.0316	6.83254	6.83692	6.48462	6.84057	6.88485	6.7566	6.78955							neg_control										0	0																	16651625	4	normgene->intron
16651627	5.03049	6.17486	5.97703	5.24442	4.76113	5.10494	6.06492	5.76968	4.87727							neg_control										0	0																	16651627	4	normgene->intron
16651629	5.83494	6.47885	6.00961	5.87883	6.28485	5.33731	7.04163	5.64026	5.83494							neg_control										0	0																	16651629	3	normgene->intron
16651631	6.74911	6.98196	7.39513	6.9696	7.17193	6.38804	7.65704	7.52772	7.58369							neg_control										0	0																	16651631	4	normgene->intron
16651633	5.27958	5.15076	5.29924	5.7853	4.85034	4.95811	4.29243	5.56247	5.46568							neg_control										0	0																	16651633	4	normgene->intron
16651635	7.76067	7.89018	7.9347	7.98439	7.84517	7.64782	7.74747	8.31389	8.0536							neg_control										0	0																	16651635	4	normgene->intron
16651637	4.97806	4.93052	5.03418	5.57689	5.56722	5.00347	6.1971	6.02282	5.14511							neg_control										0	0																	16651637	4	normgene->intron
16651639	5.30736	5.36707	4.49771	6.13324	5.23817	5.94097	6.04131	5.3604	5.73542							neg_control										0	0																	16651639	3	normgene->intron
16651641	7.38583	7.36338	7.8273	7.72221	7.27493	6.906	5.0927	7.51763	7.76693							neg_control										0	0																	16651641	2	normgene->intron
16651643	8.1136	8.35892	8.39187	8.2405	8.30134	8.16138	8.73131	8.50511	8.36183							neg_control										0	0																	16651643	4	normgene->intron
16651645	7.848	8.43277	8.23642	8.06309	8.036	7.84262	8.16343	8.58787	8.19703							neg_control										0	0																	16651645	4	normgene->intron
16651647	8.43822	8.71174	8.6412	8.5319	8.45218	8.57539	8.79922	8.75303	8.79232							neg_control										0	0																	16651647	4	normgene->intron
16651649	8.57278	8.90352	8.78264	8.68075	8.72105	8.54379	8.91155	9.10444	8.65972							neg_control										0	0																	16651649	4	normgene->intron
16651653	10.65974	10.49205	10.80111	10.75845	10.67714	10.71067	10.79234	10.68343	10.68616							neg_control										0	0																	16651653	4	normgene->intron
16651655	9.9379	9.85222	10.04071	10.09462	10.04299	9.79419	10.22825	9.81249	10.49893							neg_control										0	0																	16651655	1	normgene->intron
16651657	9.76947	9.80082	9.97127	9.75335	10.01555	9.75404	10.03573	9.93739	9.94158							neg_control										0	0																	16651657	4	normgene->intron
16651659	4.9407	5.03023	5.14101	3.84677	3.36839	3.57066	5.22612	5.92909	5.52304							neg_control										0	0																	16651659	4	normgene->intron
16651661	7.01212	7.14767	7.63415	7.22031	7.095	6.23442	7.79457	7.69069	7.36563							neg_control										0	0																	16651661	4	normgene->intron
16651663	7.49323	7.21978	7.38007	7.16958	7.03978	6.67062	7.41638	7.63041	7.1833							neg_control										0	0																	16651663	4	normgene->intron
16651665	5.81739	6.32436	6.38655	5.73981	6.06317	5.1469	6.0901	6.39449	6.13999							neg_control										0	0																	16651665	4	normgene->intron
16651667	6.53051	6.72848	7.02046	6.506	6.51335	6.44838	7.46811	6.59005	6.55441							neg_control										0	0																	16651667	4	normgene->intron
16651669	6.57202	6.37052	6.37283	5.98641	6.11232	5.99478	6.00301	6.70175	6.61149							neg_control										0	0																	16651669	4	normgene->intron
16651671	6.90209	6.8762	7.39355	6.56295	6.99007	6.41251	7.04098	7.3359	7.10805							neg_control										0	0																	16651671	4	normgene->intron
16651673	7.65064	7.54683	7.91048	7.25577	7.55522	7.65455	8.21133	8.00231	7.78597							neg_control										0	0																	16651673	4	normgene->intron
16651675	6.02815	6.52522	7.30979	6.1034	6.32471	5.93599	6.54975	6.89712	6.85432							neg_control										0	0																	16651675	4	normgene->intron
16651677	7.36049	7.24124	7.74253	7.01541	7.24255	7.22551	7.47801	7.58661	7.71373							neg_control										0	0																	16651677	4	normgene->intron
16651679	7.00348	6.79597	6.91926	7.2112	6.93545	7.01124	6.97565	7.21308	6.95126							neg_control										0	0																	16651679	4	normgene->intron
16651681	6.83376	6.90405	7.17063	6.90278	6.72737	6.97465	6.47589	6.85419	6.45014							neg_control										0	0																	16651681	4	normgene->intron
16651683	7.17226	7.42987	7.08619	7.24961	7.08812	7.29056	7.30917	7.26658	6.88596							neg_control										0	0																	16651683	4	normgene->intron
16651685	6.47523	5.65389	6.84739	5.66612	6.20423	6.14985	6.40741	6.29346	6.18481							neg_control										0	0																	16651685	4	normgene->intron
16651687	2.94079	3.80811	3.37602	3.65951	3.48787	3.14012	3.92691	3.01782	3.47542							neg_control										0	0																	16651687	4	normgene->intron
16651689	6.24548	6.56851	6.92879	5.9557	6.39321	6.47106	6.71331	6.27014	6.51493							neg_control										0	0																	16651689	4	normgene->intron
16651691	5.2292	5.67158	5.5261	5.6171	5.67158	6.13603	5.9837	5.97926	5.78822							neg_control										0	0																	16651691	3	normgene->intron
16651693	4.13964	5.18631	5.74726	4.80847	4.79084	5.88113	4.85998	5.28396	5.08152							neg_control										0	0																	16651693	4	normgene->intron
16651695	3.63193	4.11896	4.33381	4.00317	4.40851	4.07087	3.88332	4.1646	4.63546							neg_control										0	0																	16651695	4	normgene->intron
16651697	5.35784	4.9636	3.89391	3.94429	4.69474	3.70572	5.03952	4.44451	5.32368							neg_control										0	0																	16651697	2	normgene->intron
16651699	4.25433	3.77188	4.51262	4.46898	4.60936	4.62707	4.61073	5.45972	4.44046							neg_control										0	0																	16651699	4	normgene->intron
16651701	3.69714	3.01511	3.15693	3.86951	4.16887	4.09365	4.10805	3.25553	3.61695							neg_control										0	0																	16651701	4	normgene->intron
16651703	4.32939	4.30679	4.4127	4.61969	4.35757	4.8068	4.4455	4.04661	3.67662							neg_control										0	0																	16651703	4	normgene->intron
16651705	2.57882	2.14549	2.13129	2.79229	1.92909	2.35912	2.17318	2.07127	2.40586							neg_control										0	0																	16651705	4	normgene->intron
16651707	3.94673	3.59268	3.683	4.28727	4.1194	3.96074	3.40414	4.16669	4.19136							neg_control										0	0																	16651707	4	normgene->intron
16651709	4.62356	2.75556	4.14247	3.54609	4.24721	4.13292	1.9751	2.83589	3.84249							neg_control										0	0																	16651709	4	normgene->intron
16651711	3.26648	2.92729	2.46552	2.8267	2.95437	2.85056	2.91326	2.65071	2.15209							neg_control										0	0																	16651711	4	normgene->intron
16651715	4.15508	4.54427	4.02754	4.22242	4.78299	4.06133	4.02062	4.22242	4.38811							neg_control										0	0																	16651715	3	normgene->intron
16651717	4.16287	3.61933	2.7897	4.45312	4.31587	4.18815	4.37148	3.31834	3.36057							neg_control										0	0																	16651717	4	normgene->intron
16651719	5.2719	5.4039	4.93202	6.01756	6.26622	5.2719	4.77722	5.6171	5.78639							neg_control										0	0																	16651719	3	normgene->intron
16651721	3.67794	3.20058	2.91979	2.96016	2.75944	2.59819	2.91314	3.05656	2.13319							neg_control										0	0																	16651721	4	normgene->intron
16651723	5.35524	5.81169	5.6793	5.28576	5.74409	5.50953	5.25893	4.97857	5.70897							neg_control										0	0																	16651723	4	normgene->intron
16651725	2.63087	2.84571	2.69654	2.95142	2.77619	2.72363	2.44021	3.60568	2.60958							neg_control										0	0																	16651725	4	normgene->intron
16651727	4.78483	4.77199	3.47511	4.74284	4.8397	4.36127	4.17872	3.69204	4.66354							neg_control										0	0																	16651727	4	normgene->intron
16651729	3.83163	3.58696	3.55625	3.89238	4.19664	3.57317	3.83163	4.10992	3.83163							neg_control										0	0																	16651729	3	normgene->intron
16651731	4.63044	5.26773	4.46301	5.32925	5.03825	4.81721	4.95359	5.33116	5.49896							neg_control										0	0																	16651731	4	normgene->intron
16651733	4.4203	3.82265	3.02851	3.93794	2.79802	2.51334	3.74147	3.02851	2.57359							neg_control										0	0																	16651733	3	normgene->intron
16651735	2.85779	3.4817	2.68736	3.11843	3.28898	3.19936	3.1224	3.50374	3.43093							neg_control										0	0																	16651735	4	normgene->intron
16651737	5.16293	4.95422	4.95771	4.7709	4.03336	4.39957	2.47579	4.42849	5.07456							neg_control										0	0																	16651737	2	normgene->intron
16651739	2.78483	2.68537	2.69488	2.38836	3.20879	3.3436	2.55367	2.87712	3.12411							neg_control										0	0																	16651739	4	normgene->intron
16651741	2.9494	4.68004	3.79861	3.60968	4.0795	4.25111	4.68292	4.04946	4.28939							neg_control										0	0																	16651741	4	normgene->intron
16651743	5.71037	5.42661	5.61006	6.01405	5.85921	5.85998	5.10567	4.6326	5.40943							neg_control										0	0																	16651743	4	normgene->intron
16651745	1.94475	2.4395	2.87229	2.40079	3.0276	2.79025	2.49585	2.83554	2.10074							neg_control										0	0																	16651745	4	normgene->intron
16651747	5.13551	5.15841	4.64201	4.903	4.89129	5.29901	5.12285	5.29042	4.54482							neg_control										0	0																	16651747	4	normgene->intron
16651749	3.1692	3.78022	3.92498	4.08479	3.87529	4.16804	4.3841	4.15954	3.92641							neg_control										0	0																	16651749	4	normgene->intron
16651751	4.861	5.32175	5.47751	5.29255	5.21852	4.40218	5.07658	4.88184	4.23142							neg_control										0	0																	16651751	4	normgene->intron
16651753	5.70635	6.26896	5.81497	5.42876	6.10467	5.57125	5.72556	5.61168	5.71642							neg_control										0	0																	16651753	4	normgene->intron
16651755	5.76202	5.61648	5.83629	5.97874	6.3452	5.5809	4.65447	5.3758	5.3525							neg_control										0	0																	16651755	4	normgene->intron
16651757	5.3443	4.83967	4.00313	4.95468	5.85416	5.52022	5.26168	5.15282	5.37494							neg_control										0	0																	16651757	4	normgene->intron
16651761	4.60952	5.00786	4.00647	4.33685	5.54771	4.86038	4.38704	4.59379	5.22648							neg_control										0	0																	16651761	2	normgene->intron
16651763	5.27122	5.28985	5.30962	4.62659	5.2066	5.66159	4.52845	5.42727	5.01153							neg_control										0	0																	16651763	4	normgene->intron
16651765	4.78299	4.15508	4.10158	4.64954	4.94449	4.64954	5.40894	4.61178	4.64954							neg_control										0	0																	16651765	3	normgene->intron
16651767	4.19838	4.5115	4.8253	3.71569	4.58808	3.25973	4.29422	3.45347	4.10839							neg_control										0	0																	16651767	4	normgene->intron
16651769	4.61083	5.43894	4.37418	5.12805	5.57063	5.61383	5.42526	5.42526	5.75571							neg_control										0	0																	16651769	3	normgene->intron
16651771	3.41848	3.86439	3.34373	3.83985	3.97495	3.25622	4.74173	3.82288	3.80127							neg_control										0	0																	16651771	4	normgene->intron
16651773	5.43929	5.44557	5.01535	4.71457	4.6149	5.05593	4.46653	4.03758	4.47107							neg_control										0	0																	16651773	4	normgene->intron
16651775	6.03249	5.21037	5.8952	5.09877	5.73088	6.54382	5.50388	6.24968	5.26352							neg_control										0	0																	16651775	4	normgene->intron
16651777	5.72048	5.00026	5.74612	4.60612	4.81775	5.23948	4.69555	4.82868	5.30102							neg_control										0	0																	16651777	4	normgene->intron
16651779	5.98522	6.41599	6.20084	6.1867	6.37211	6.41819	6.3118	6.41432	6.17233							neg_control										0	0																	16651779	4	normgene->intron
16651781	4.87197	5.54461	5.47457	5.60389	5.19178	4.88437	5.32027	5.02762	5.06471							neg_control										0	0																	16651781	4	normgene->intron
16651783	4.32869	4.63871	4.47396	4.61336	4.94027	5.15941	4.64392	5.23863	4.99231							neg_control										0	0																	16651783	4	normgene->intron
16651785	4.74623	5.40372	4.53731	4.64329	4.98388	4.61837	4.98178	4.6643	4.72664							neg_control										0	0																	16651785	4	normgene->intron
16651787	6.07736	6.23124	6.47885	5.83775	6.47705	6.05635	6.57612	6.15948	6.46672							neg_control										0	0																	16651787	3	normgene->intron
16651789	4.38726	3.68449	3.90061	4.47312	4.07698	4.23093	4.07121	3.69639	4.20531							neg_control										0	0																	16651789	3	normgene->intron
16651791	4.97894	5.22054	5.46943	4.73109	5.55935	5.95236	5.61507	5.83282	5.59789							neg_control										0	0																	16651791	4	normgene->intron
16651793	4.89947	5.78929	5.61757	5.64619	5.78929	6.47411	5.78929	5.67852	5.96082							neg_control										0	0																	16651793	3	normgene->intron
16651795	5.11263	5.59912	4.70576	4.67961	5.15175	4.55443	5.15864	5.31417	4.99598							neg_control										0	0																	16651795	4	normgene->intron
16651797	4.66288	4.2634	4.35381	4.91485	4.68187	4.32205	4.60651	4.5095	4.36949							neg_control										0	0																	16651797	4	normgene->intron
16651799	2.68731	3.07218	2.59207	3.34564	2.66348	2.68015	2.65103	2.58236	3.23432							neg_control										0	0																	16651799	4	normgene->intron
16651801	4.73576	4.15508	4.93202	3.24915	4.40994	4.6808	3.87186	3.21399	4.12916							neg_control										0	0																	16651801	1	normgene->intron
16651803	4.92632	5.40741	5.9216	5.82838	5.99183	5.66687	6.20765	5.68062	5.70329							neg_control										0	0																	16651803	4	normgene->intron
16651805	5.73615	6.19799	7.10122	6.83251	6.57949	5.38363	6.78824	6.6814	6.50379							neg_control										0	0																	16651805	1	normgene->intron
16651807	3.93635	3.2633	3.00074	3.39704	5.06519	2.23122	3.07335	3.99176	3.34932							neg_control										0	0																	16651807	4	normgene->intron
16651809	3.43703	3.16657	3.40391	2.39995	2.86382	3.1938	3.41207	2.71689	2.84397							neg_control										0	0																	16651809	4	normgene->intron
16651811	3.52551	3.44711	3.21998	3.83163	3.69982	3.61836	3.61836	3.66213	3.60088							neg_control										0	0																	16651811	3	normgene->intron
16651813	4.35664	4.77024	3.97093	4.78245	4.96036	4.8661	4.2827	4.6212	4.87153							neg_control										0	0																	16651813	4	normgene->intron
16651815	2.84903	2.41549	2.68646	1.93555	3.84351	2.29456	3.80811	3.13655	2.57037							neg_control										0	0																	16651815	4	normgene->intron
16651817	4.56644	5.32891	5.0593	4.90789	4.96976	5.13469	5.1334	4.93107	5.22666							neg_control										0	0																	16651817	4	normgene->intron
16651819	2.49266	3.34892	3.09855	1.94489	2.27921	2.72149	2.92945	2.57022	2.63345							neg_control										0	0																	16651819	4	normgene->intron
16651821	4.91597	5.3565	6.45349	5.6171	6.20017	5.69961	5.1128	5.37412	5.24112							neg_control										0	0																	16651821	3	normgene->intron
16651823	3.21934	4.29683	4.2306	4.00468	3.57251	4.50668	3.25367	3.75606	5.18529							neg_control										0	0																	16651823	2	normgene->intron
16651825	2.6403	2.78233	2.62682	2.69598	2.92879	3.3836	3.61214	2.7209	2.8849							neg_control										0	0																	16651825	4	normgene->intron
16651827	3.52958	3.73676	3.53313	4.61574	4.16864	3.51972	3.57123	3.77545	2.6945							neg_control										0	0																	16651827	4	normgene->intron
16651829	2.01632	3.20739	2.19681	1.95905	2.63389	2.96027	3.17986	1.94124	1.90525							neg_control										0	0																	16651829	4	normgene->intron
16651831	2.48231	1.44772	2.29915	1.77556	3.11857	2.29915	2.54874	2.13605	2.18464							neg_control										0	0																	16651831	3	normgene->intron
16651833	4.59344	5.14141	4.77283	4.77599	4.01108	4.87161	5.27158	4.77119	4.39682							neg_control										0	0																	16651833	4	normgene->intron
16651835	6.9894	7.88246	7.62197	7.48037	7.55793	7.39538	7.64619	7.32118	7.45608							neg_control										0	0																	16651835	4	normgene->intron
16651837	4.41587	3.63058	4.44848	4.74627	3.85821	4.60987	4.57419	4.8749	4.26271							neg_control										0	0																	16651837	4	normgene->intron
16651841	4.86251	4.54961	4.70976	5.02057	4.83661	4.56349	4.55293	4.87531	4.81456							neg_control										0	0																	16651841	4	normgene->intron
16651843	4.07313	4.61693	3.55729	3.57411	3.71504	4.42652	4.3146	3.11847	4.12145							neg_control										0	0																	16651843	4	normgene->intron
16651845	4.54068	4.53121	3.35765	4.9619	3.42823	3.01711	3.21283	4.47414	4.13045							neg_control										0	0																	16651845	4	normgene->intron
16651847	3.39069	3.06417	2.92627	3.49531	1.78093	2.15356	3.27693	3.68965	2.68946							neg_control										0	0																	16651847	2	normgene->intron
16651851	4.64627	5.41379	4.84047	5.34515	4.93207	5.86324	5.50637	5.2876	5.15734							neg_control										0	0																	16651851	4	normgene->intron
16651853	4.7271	4.30585	4.46518	4.38599	4.69961	4.35532	4.87025	3.89672	3.86306							neg_control										0	0																	16651853	4	normgene->intron
16651855	4.65427	4.37972	5.36623	4.71286	4.70448	5.00386	5.69914	4.65102	4.83611							neg_control										0	0																	16651855	4	normgene->intron
16651857	1.89231	1.85699	2.12516	1.44772	1.60566	1.53332	2.12524	1.99336	1.83738							neg_control										0	0																	16651857	3	normgene->intron
16651859	4.37528	2.89492	3.59211	2.8265	3.32475	3.57513	2.3374	3.23839	3.30318							neg_control										0	0																	16651859	2	normgene->intron
16651861	4.54047	4.00622	3.59488	3.37481	3.94823	4.00855	4.00863	3.23739	3.6307							neg_control										0	0																	16651861	4	normgene->intron
16651863	4.88462	5.89791	4.68376	5.84008	5.19883	4.94056	4.7509	4.8552	5.16056							neg_control										0	0																	16651863	4	normgene->intron
16651865	4.26046	3.3047	3.07504	2.73855	3.04251	4.0573	2.20992	2.67085	3.15356							neg_control										0	0																	16651865	4	normgene->intron
16651867	3.09813	2.98807	3.33081	3.24089	3.15798	2.83832	2.26627	3.12402	2.75568							neg_control										0	0																	16651867	3	normgene->intron
16651869	2.41162	3.17722	2.81878	3.71349	3.6756	3.25623	2.96561	2.82379	3.22458							neg_control										0	0																	16651869	4	normgene->intron
16651873	3.11101	3.47121	3.6691	3.85081	3.27422	4.00231	2.68307	3.46376	3.36412							neg_control										0	0																	16651873	3	normgene->intron
16651877	4.15027	4.59376	4.25285	5.17385	5.09824	4.1481	4.27693	4.60958	4.53433							neg_control										0	0																	16651877	4	normgene->intron
16651879	5.72464	6.10393	5.70983	6.0841	5.81648	6.13731	5.93454	5.91716	5.99669							neg_control										0	0																	16651879	4	normgene->intron
16651881	3.24489	3.84852	3.85728	4.61549	3.83983	4.00498	3.23207	4.2133	4.04152							neg_control										0	0																	16651881	4	normgene->intron
16651883	2.59085	3.1127	2.80612	2.00722	2.97363	2.88132	2.38712	2.2322	2.60782							neg_control										0	0																	16651883	4	normgene->intron
16651885	4.15508	5.18644	3.3384	3.93794	3.16038	3.33261	3.87186	2.40659	2.81235							neg_control										0	0																	16651885	3	normgene->intron
16651887	4.66855	3.12516	2.9149	2.64365	3.71343	3.22765	2.489	2.93333	5.09639							neg_control										0	0																	16651887	2	normgene->intron
16651889	3.31343	3.66605	3.75602	3.31424	3.00931	2.82334	2.84639	3.3301	2.72051							neg_control										0	0																	16651889	4	normgene->intron
16651891	2.7043	1.97044	2.04447	1.95312	2.24855	2.05585	2.05585	2.16297	2.05585							neg_control										0	0																	16651891	3	normgene->intron
16651893	4.47489	4.49429	5.11081	4.81688	4.61	4.87669	5.33179	4.60337	4.47683							neg_control										0	0																	16651893	4	normgene->intron
16651895	7.74185	7.46362	7.23147	7.26988	7.57059	7.37348	7.07288	7.58927	7.6936							neg_control										0	0																	16651895	2	normgene->intron
16651899	2.57163	2.81235	3.51999	2.77941	2.6379	3.30681	2.83389	2.23781	2.81235							neg_control										0	0																	16651899	3	normgene->intron
16651903	6.7848	6.63538	6.63538	7.10356	6.40257	6.64077	6.53351	6.13248	6.63538							neg_control										0	0																	16651903	3	normgene->intron
16651905	7.34833	8.2196	7.39737	7.87243	7.47116	7.52014	7.70436	7.61571	7.35013							neg_control										0	0																	16651905	4	normgene->intron
16651907	6.02109	5.51226	5.95163	5.85288	6.68096	6.23216	6.08835	5.95523	6.12324							neg_control										0	0																	16651907	4	normgene->intron
16651909	1.80464	2.36084	1.68318	2.34131	2.16629	2.51301	2.34103	1.7658	1.49942							neg_control										0	0																	16651909	4	normgene->intron
16651911	3.03406	3.50715	3.30198	3.40944	3.27422	4.24336	3.50715	3.51656	3.75816							neg_control										0	0																	16651911	3	normgene->intron
16651913	2.75756	2.51008	2.44276	2.54789	2.79914	2.58235	3.47132	2.45444	2.55494							neg_control										0	0																	16651913	4	normgene->intron
16651915	3.85662	3.09771	3.3384	3.3384	3.61627	2.57031	4.7917	3.79142	3.18137							neg_control										0	0																	16651915	3	normgene->intron
16651917	2.57057	3.25652	2.85146	2.8825	3.23998	2.40766	2.16769	2.58335	2.41949							neg_control										0	0																	16651917	4	normgene->intron
16651919	6.40729	5.55959	6.72505	5.64931	5.32055	5.88761	4.74	6.26399	6.06996							neg_control										0	0																	16651919	4	normgene->intron
16651921	4.33395	5.05279	4.58278	2.95644	4.07398	4.16573	2.72369	4.51676	4.00394							neg_control										0	0																	16651921	3	normgene->intron
16651923	6.66095	7.42134	7.16628	7.10356	7.00716	7.47278	6.14688	6.60606	7.25815							neg_control										0	0																	16651923	1	normgene->intron
16651925	5.6034	5.07119	5.62976	4.72834	5.04599	5.4713	5.91298	5.64032	5.5929							neg_control										0	0																	16651925	4	normgene->intron
16651927	5.1926	5.2298	5.69944	5.34471	4.94306	5.81312	5.8123	5.22111	5.65855							neg_control										0	0																	16651927	3	normgene->intron
16651929	4.83259	4.42707	5.19119	4.96385	3.83324	4.36825	5.46023	4.95279	5.20497							neg_control										0	0																	16651929	4	normgene->intron
16651931	2.68137	2.42245	2.44527	2.82164	3.12675	3.29569	2.72643	2.43598	2.61091							neg_control										0	0																	16651931	4	normgene->intron
16651933	1.48011	2.32248	2.17283	2.64365	2.20718	2.11828	2.52607	1.79441	2.565							neg_control										0	0																	16651933	2	normgene->intron
16651935	2.3286	2.72157	2.87402	2.76786	1.90778	1.80473	2.39617	2.18259	1.99639							neg_control										0	0																	16651935	2	normgene->intron
16651937	6.18923	6.41758	6.59284	6.62568	7.17555	6.56771	6.82543	6.6814	6.33076							neg_control										0	0																	16651937	3	normgene->intron
16651939	4.03724	1.97149	1.75432	1.69616	1.82856	1.80881	2.09902	1.82629	1.85878							neg_control										0	0																	16651939	4	normgene->intron
16651941	3.81191	5.12172	4.14524	4.22232	4.82538	5.13405	3.56015	4.92633	4.26729							neg_control										0	0																	16651941	4	normgene->intron
16651943	2.44769	2.17654	1.89055	2.94577	2.43501	2.28708	2.12592	2.29965	3.29435							neg_control										0	0																	16651943	4	normgene->intron
16651945	3.24682	3.23468	2.79278	2.52474	3.47885	2.58382	4.22287	3.04597	2.61387							neg_control										0	0																	16651945	4	normgene->intron
16651947	1.44772	2.26627	2.60347	2.97126	2.40659	2.28256	3.23691	2.23286	2.49619							neg_control										0	0																	16651947	3	normgene->intron
16651949	6.05519	5.68486	5.31986	6.01657	5.54249	5.89832	6.38804	6.15788	5.20082							neg_control										0	0																	16651949	4	normgene->intron
16651951	2.05027	2.37869	3.90061	1.95858	3.26257	2.15356	2.04447	2.5891	2.60582							neg_control										0	0																	16651951	3	normgene->intron
16651953	2.78555	2.44727	1.84744	1.60566	2.2484	1.60186	2.38684	2.13303	2.13303							neg_control										0	0																	16651953	3	normgene->intron
16651955	4.38837	3.17783	4.3084	4.53303	4.22991	2.45882	4.92839	4.27199	3.9874							neg_control										0	0																	16651955	4	normgene->intron
16651957	6.41828	5.574	7.0895	5.02845	5.8123	6.17377	5.98674	6.42016	5.96124							neg_control										0	0																	16651957	1	normgene->intron
16651959	4.56151	3.17776	3.56	2.89765	3.80466	3.14504	4.72164	3.49963	3.3468							neg_control										0	0																	16651959	4	normgene->intron
16651961	5.18898	5.10705	5.98587	6.19746	6.09501	5.28336	5.29213	5.25257	5.13062							neg_control										0	0																	16651961	4	normgene->intron
16651963	5.56911	5.05036	5.76967	5.79323	4.68843	5.0243	5.0226	5.11536	4.45034							neg_control										0	0																	16651963	4	normgene->intron
16651965	3.6507	3.40233	2.48495	3.49874	3.18082	3.02409	4.16202	2.84369	3.07805							neg_control										0	0																	16651965	4	normgene->intron
16651967	5.47546	5.61122	5.69253	5.34824	5.84135	6.09516	5.72576	6.08355	6.15525							neg_control										0	0																	16651967	4	normgene->intron
16651969	6.22005	6.17073	6.34187	6.69595	6.72717	6.80899	7.12375	6.93819	6.85768							neg_control										0	0																	16651969	4	normgene->intron
16651971	5.00221	5.18575	5.23489	5.6236	4.84643	5.55156	6.01971	5.9482	5.14519							neg_control										0	0																	16651971	4	normgene->intron
16651973	4.37332	5.07789	5.55909	5.56776	4.85322	5.04122	6.06604	5.76236	5.31734							neg_control										0	0																	16651973	4	normgene->intron
16651975	4.13093	3.62352	4.86021	4.41927	3.39378	4.02251	3.66944	4.81041	4.61502							neg_control										0	0																	16651975	4	normgene->intron
16651977	4.16972	5.02773	4.41575	5.20672	4.83731	5.53711	5.22278	5.71947	4.97768							neg_control										0	0																	16651977	4	normgene->intron
16651979	6.399	6.75597	6.81411	6.98208	6.81411	7.2197	7.0742	6.72192	6.7704							neg_control										0	0																	16651979	3	normgene->intron
16651981	5.72891	5.82507	5.70836	6.08203	6.12945	5.74255	5.69129	5.93616	5.99777							neg_control										0	0																	16651981	4	normgene->intron
16651983	4.82877	2.39413	5.18203	2.76322	3.37527	3.59332	5.3604	5.64299	3.84257							neg_control										0	0																	16651983	1	normgene->intron
16651985	2.27855	4.19618	3.18471	3.11739	3.43226	3.6693	2.81355	3.2227	3.40651							neg_control										0	0																	16651985	4	normgene->intron
16651987	2.39671	4.49818	4.17438	2.84457	3.59862	3.42227	3.38002	3.31337	3.30395							neg_control										0	0																	16651987	4	normgene->intron
16651989	2.51976	2.99565	2.57864	2.38272	2.07183	2.47069	2.71972	2.98926	3.08823							neg_control										0	0																	16651989	4	normgene->intron
16651991	3.51005	4.8948	4.33677	5.10524	4.41823	4.2068	3.37569	4.47951	3.91123							neg_control										0	0																	16651991	4	normgene->intron
16651993	1.88794	2.4844	1.47709	1.75799	2.76236	1.97776	1.90382	1.68007	1.66193							neg_control										0	0																	16651993	4	normgene->intron
16651995	4.8948	4.83397	4.32987	4.58841	4.58662	3.33436	4.41928	4.77284	4.46525							neg_control										0	0																	16651995	4	normgene->intron
16651997	3.2639	2.69696	2.82955	1.93582	2.43702	2.4137	2.37354	2.15845	2.42447							neg_control										0	0																	16651997	4	normgene->intron
16652001	3.16575	2.97802	3.03659	3.312	3.22746	2.7247	3.41095	2.75805	3.16466							neg_control										0	0																	16652001	4	normgene->intron
16652003	5.53071	5.76823	5.14592	5.35994	4.87499	5.1617	4.67252	5.57859	5.48115							neg_control										0	0																	16652003	4	normgene->intron
16652005	4.93726	4.46778	3.83163	4.38726	2.48231	1.89231	2.93354	3.46376	2.38128							neg_control										0	0																	16652005	1	normgene->intron
16652007	3.21977	2.71721	3.47027	2.45374	3.01925	2.04353	3.76985	2.89296	2.49445							neg_control										0	0																	16652007	4	normgene->intron
16652009	4.03366	3.64101	4.78531	4.4	4.40879	4.61385	4.82887	4.04441	3.97974							neg_control										0	0																	16652009	4	normgene->intron
16652011	3.84553	3.82186	4.24379	4.04937	4.51232	3.56651	4.2757	3.79699	3.51246							neg_control										0	0																	16652011	4	normgene->intron
16652013	4.86026	4.22046	4.82586	3.63732	4.61182	4.28336	4.38354	4.59451	4.29657							neg_control										0	0																	16652013	4	normgene->intron
16652015	2.61273	2.62676	3.43093	3.15378	2.93902	1.844	2.54011	2.33574	2.53983							neg_control										0	0																	16652015	3	normgene->intron
16652017	2.84824	2.35124	2.36653	1.81953	2.31794	2.50459	2.87575	2.86246	2.61531							neg_control										0	0																	16652017	4	normgene->intron
16652019	1.91504	2.03731	2.20427	2.34131	2.03563	2.66622	1.93007	2.31261	2.43868							neg_control										0	0																	16652019	4	normgene->intron
16652021	1.76403	2.63586	2.64634	1.95789	4.00379	1.95902	2.60347	2.93354	2.27616							neg_control										0	0																	16652021	3	normgene->intron
16652023	4.13925	3.3063	3.48487	2.75542	3.03612	3.41909	4.16863	3.37486	3.37576							neg_control										0	0																	16652023	4	normgene->intron
16652025	7.01338	6.06065	6.87273	6.64503	6.08918	5.96381	6.8198	5.87646	6.78824							neg_control										0	0																	16652025	1	normgene->intron
16652027	3.06767	2.12486	2.93411	3.00102	2.99669	2.49325	3.31722	3.7311	2.3757							neg_control										0	0																	16652027	4	normgene->intron
16652031	2.68725	2.83282	3.03593	2.35392	2.7906	2.68759	3.80965	3.02787	3.0509							neg_control										0	0																	16652031	4	normgene->intron
16652033	5.75375	6.05361	5.6039	5.35543	5.92616	5.69333	5.281	5.74075	5.759							neg_control										0	0																	16652033	4	normgene->intron
16652035	3.97063	4.65108	4.61197	4.5706	4.64658	4.83428	4.80159	5.09358	4.67716							neg_control										0	0																	16652035	4	normgene->intron
16652037	3.98915	3.93682	3.5642	4.20999	3.49719	4.33997	4.27195	3.9728	4.4986							neg_control										0	0																	16652037	4	normgene->intron
16652039	3.95934	3.55725	3.87378	3.82914	4.12288	3.95452	4.31773	3.69051	4.11901							neg_control										0	0																	16652039	4	normgene->intron
16652041	4.33343	4.31348	4.46956	4.79905	4.39771	3.93957	4.38517	3.51447	3.67147							neg_control										0	0																	16652041	4	normgene->intron
16652043	3.98576	4.07707	4.5725	3.94416	3.93687	3.8837	3.61123	4.06728	3.95424							neg_control										0	0																	16652043	2	normgene->intron
16652047	3.91907	4.75579	4.01071	4.63707	4.07036	2.96798	3.93677	4.06637	4.46302							neg_control										0	0																	16652047	4	normgene->intron
16652049	2.35408	2.29276	2.01684	2.31744	2.02151	2.72138	3.12141	2.96126	2.41153							neg_control										0	0																	16652049	4	normgene->intron
16652051	2.52693	3.57258	2.51773	3.50539	3.50658	2.79802	2.89573	2.84301	2.38639							neg_control										0	0																	16652051	3	normgene->intron
16652055	1.45739	1.77556	2.13332	1.8654	1.41511	1.89844	2.04447	1.95858	1.44772							neg_control										0	0																	16652055	3	normgene->intron
16652057	4.15831	4.38313	4.04671	4.92161	4.08206	4.57708	3.91683	4.6476	4.24202							neg_control										0	0																	16652057	4	normgene->intron
16652059	1.4095	2.11534	2.00625	1.73734	1.95858	1.56744	1.82029	1.62547	1.54932							neg_control										0	0																	16652059	3	normgene->intron
16652061	1.95615	1.64307	1.65167	1.75623	1.8782	1.85013	1.96437	1.77948	1.56583							neg_control										0	0																	16652061	4	normgene->intron
16652063	2.2456	3.11352	2.19338	2.60257	2.59103	2.57724	3.29446	2.59836	2.39345							neg_control										0	0																	16652063	4	normgene->intron
16652065	1.85961	2.18389	2.90047	2.70157	1.9047	1.74899	2.61391	2.56618	2.08875							neg_control										0	0																	16652065	4	normgene->intron
16652067	2.20184	2.24171	2.13344	1.92302	2.00798	1.54388	1.65929	1.75049	2.07833							neg_control										0	0																	16652067	4	normgene->intron
16652069	5.28176	5.81701	5.6166	6.17777	6.34918	5.73067	5.43407	5.73229	5.82627							neg_control										0	0																	16652069	4	normgene->intron
16652071	1.72381	1.99296	1.67396	1.81876	1.56924	2.0933	1.87518	1.80478	1.65252							neg_control										0	0																	16652071	4	normgene->intron
16652073	5.02175	5.87671	5.89813	5.57736	5.34865	5.57736	5.60397	5.89813	5.26918							neg_control										0	0																	16652073	3	normgene->intron
16652077	2.32233	2.99309	2.44891	2.49486	3.35334	1.99176	2.70967	1.97779	2.40388							neg_control										0	0																	16652077	4	normgene->intron
16652079	3.17997	3.12234	2.74014	3.08205	2.91986	2.97231	2.42272	2.69122	3.29376							neg_control										0	0																	16652079	4	normgene->intron
16652081	6.44701	6.92866	6.64969	6.31671	6.76517	7.06075	6.34698	6.80104	6.75327							neg_control										0	0																	16652081	4	normgene->intron
16652085	3.50189	2.2995	3.12728	2.2846	3.49718	2.68634	2.8083	2.72952	2.95003							neg_control										0	0																	16652085	4	normgene->intron
16652087	1.98886	2.75564	3.06422	2.93806	2.17027	2.06772	2.23245	2.54825	2.13152							neg_control										0	0																	16652087	4	normgene->intron
16652089	1.94475	2.58749	2.75832	2.45536	1.69576	2.30959	2.21639	1.87222	2.35527							neg_control										0	0																	16652089	4	normgene->intron
16652091	3.8688	4.12908	3.70019	4.83607	3.68275	4.64722	4.98388	3.11522	3.94897							neg_control										0	0																	16652091	4	normgene->intron
16652093	3.14315	3.4917	3.95791	3.71786	3.8109	3.13932	3.41304	3.41954	3.43439							neg_control										0	0																	16652093	4	normgene->intron
16652095	1.99555	2.5557	2.22844	1.61975	2.0103	2.23318	1.91598	2.46877	2.17996							neg_control										0	0																	16652095	4	normgene->intron
16652097	2.73461	2.62749	2.61611	2.17729	3.05395	3.54397	3.09771	2.81188	2.46395							neg_control										0	0																	16652097	3	normgene->intron
16652099	2.10218	1.66749	1.61534	2.09414	2.13387	1.81244	1.45765	1.80692	1.82337							neg_control										0	0																	16652099	4	normgene->intron
16652101	3.35935	3.7202	4.22983	4.2616	3.56171	4.3222	4.39139	4.19462	4.16864							neg_control										0	0																	16652101	4	normgene->intron
16652103	1.44772	2.85921	1.9484	1.9484	1.69022	2.0028	1.70616	1.76987	1.51005							neg_control										0	0																	16652103	3	normgene->intron
16652105	2.10474	1.81808	2.33758	1.8654	2.36599	2.10474	1.91916	2.61902	2.13303							neg_control										0	0																	16652105	3	normgene->intron
16652107	3.37527	3.06048	3.11804	3.35019	3.37527	3.16834	3.55623	4.77559	2.89151							neg_control										0	0																	16652107	3	normgene->intron
16652109	2.30168	3.14743	2.45414	3.1018	2.98083	3.22094	2.79312	2.06803	2.74045							neg_control										0	0																	16652109	4	normgene->intron
16652113	2.43822	2.59126	2.5589	3.27896	1.92611	2.63219	2.75875	2.74091	2.65835							neg_control										0	0																	16652113	4	normgene->intron
16652115	6.71097	5.52778	5.84604	4.89665	5.39987	5.74155	5.39418	6.11124	8.19063							neg_control										0	0																	16652115	2	normgene->intron
16652117	2.36209	1.73798	2.43145	1.88561	1.93999	2.0265	2.14437	1.98473	2.21782							neg_control										0	0																	16652117	4	normgene->intron
16652119	2.68122	2.99376	2.20628	2.85707	3.04309	2.63772	2.67811	3.89672	2.89054							neg_control										0	0																	16652119	4	normgene->intron
16652121	2.04885	2.47735	2.27833	2.16009	2.31005	2.31561	2.41832	2.0966	2.06687							neg_control										0	0																	16652121	4	normgene->intron
16652123	2.98842	3.07205	2.12377	2.45667	2.78431	2.11828	3.43311	1.89203	2.43334							neg_control										0	0																	16652123	4	normgene->intron
16652125	3.25151	3.7917	3.64761	4.27477	3.50321	2.89252	3.23373	3.57804	3.90023							neg_control										0	0																	16652125	4	normgene->intron
16652127	3.17849	2.7117	3.34116	2.85185	2.4073	3.97807	2.39431	2.6956	2.81133							neg_control										0	0																	16652127	4	normgene->intron
16652129	4.23213	4.35019	4.49399	3.53895	4.62826	4.79023	4.66054	3.80837	3.41681							neg_control										0	0																	16652129	4	normgene->intron
16652131	3.74913	2.90894	3.02452	2.39899	2.64744	2.94276	3.56942	2.72875	3.57669							neg_control										0	0																	16652131	4	normgene->intron
16652133	1.60566	1.46145	1.55152	1.63961	2.1091	1.91991	1.60566	1.44772	1.56189							neg_control										0	0																	16652133	3	normgene->intron
16652135	1.72058	2.15356	1.87489	1.93866	1.68048	1.46805	1.37353	1.68048	1.96724							neg_control										0	0																	16652135	3	normgene->intron
16652137	4.00694	4.23093	3.01709	3.80112	2.25112	3.11792	2.94241	4.55112	3.27422							neg_control										0	0																	16652137	3	normgene->intron
16652139	2.75169	3.6482	3.70594	3.0189	2.85997	3.25395	3.66216	3.07976	2.49838							neg_control										0	0																	16652139	4	normgene->intron
16652141	2.81619	3.46505	3.74711	3.65771	3.2833	3.12983	2.82204	3.20733	3.77942							neg_control										0	0																	16652141	4	normgene->intron
16652143	3.67395	2.77487	2.46228	3.2156	2.93301	3.33104	3.4889	2.93669	3.33203							neg_control										0	0																	16652143	4	normgene->intron
16652145	3.07193	3.06486	2.64772	3.50908	3.01044	2.87014	3.77957	2.63688	4.3655							neg_control										0	0																	16652145	4	normgene->intron
16652147	4.10941	3.5557	4.37278	3.49486	3.83268	3.95831	3.72548	4.01449	3.85905							neg_control										0	0																	16652147	4	normgene->intron
16652149	4.47052	5.00857	4.43062	4.60583	3.72554	4.34359	4.35873	4.78945	4.81184							neg_control										0	0																	16652149	4	normgene->intron
16652151	2.93354	3.05747	4.007	3.24187	3.5229	3.4699	2.51958	3.21882	3.16817							neg_control										0	0																	16652151	3	normgene->intron
16652153	2.55801	2.82258	3.25813	3.38983	3.51787	1.92752	2.5414	3.78809	3.31103							neg_control										0	0																	16652153	4	normgene->intron
16652155	3.56272	3.65168	3.23651	2.90451	3.09762	3.45415	3.52498	3.29755	3.42831							neg_control										0	0																	16652155	4	normgene->intron
16652157	4.17719	4.58073	4.03614	4.40455	4.04692	3.97532	4.57161	4.60327	4.41612							neg_control										0	0																	16652157	4	normgene->intron
16652159	3.53649	4.46694	4.22494	4.09927	4.21337	3.8251	4.37067	3.87034	4.22917							neg_control										0	0																	16652159	4	normgene->intron
16652161	3.23819	3.6931	3.60806	4.0009	3.90111	3.20827	3.40707	3.1492	3.53147							neg_control										0	0																	16652161	4	normgene->intron
16652163	5.08872	6.06519	6.13077	5.95693	5.17144	5.48042	5.61196	5.01412	5.25056							neg_control										0	0																	16652163	4	normgene->intron
16652165	3.424	4.59868	4.56487	3.488	3.71542	3.90852	4.0466	3.28392	3.67452							neg_control										0	0																	16652165	4	normgene->intron
16652167	5.87619	5.66803	5.62976	5.30865	5.44137	4.7424	5.67686	4.90954	5.62424							neg_control										0	0																	16652167	4	normgene->intron
16652169	3.88095	4.06438	3.5672	3.53199	3.82097	3.82643	4.25496	3.67094	3.20035							neg_control										0	0																	16652169	4	normgene->intron
16652171	5.97262	4.97068	4.40343	4.71769	4.3601	4.84301	4.41076	5.4716	4.79894							neg_control										0	0																	16652171	4	normgene->intron
16652173	5.83859	5.81143	5.51467	5.36689	5.66138	4.58979	5.87259	5.67809	5.46185							neg_control										0	0																	16652173	4	normgene->intron
16652175	3.78764	4.13954	4.64173	4.1463	4.54788	3.37686	4.19633	3.94446	3.98674							neg_control										0	0																	16652175	4	normgene->intron
16652177	4.57819	4.9011	4.28927	4.01795	4.03366	4.96193	4.5244	5.4578	4.46901							neg_control										0	0																	16652177	4	normgene->intron
16652179	2.19168	3.17281	2.19168	2.87192	2.32784	1.50027	2.39861	2.31296	2.39665							neg_control										0	0																	16652179	4	normgene->intron
16652181	5.30363	5.51369	6.00484	5.80094	5.96475	5.03749	5.77831	6.17437	5.66107							neg_control										0	0																	16652181	4	normgene->intron
16652183	4.88202	3.99927	4.80303	4.30182	3.54356	4.35506	4.36382	4.64949	4.33812							neg_control										0	0																	16652183	4	normgene->intron
16652185	3.92496	4.58801	4.57923	4.27074	3.69239	4.11332	4.50741	4.57097	4.44579							neg_control										0	0																	16652185	4	normgene->intron
16652187	4.09396	4.19941	3.66613	3.18016	3.51025	3.29944	2.97075	3.65481	3.2995							neg_control										0	0																	16652187	4	normgene->intron
16652189	3.27169	3.81679	3.7212	3.3607	2.57754	3.84312	2.90702	3.65009	3.47276							neg_control										0	0																	16652189	4	normgene->intron
16652191	3.22241	4.36928	4.8583	4.62471	3.78035	4.45691	5.0677	4.03447	4.67752							neg_control										0	0																	16652191	4	normgene->intron
16652193	4.44725	4.16935	4.6196	4.44725	4.18135	3.70164	4.53129	4.78049	4.37983							neg_control										0	0																	16652193	4	normgene->intron
16652195	1.30098	1.51738	1.60566	1.95858	2.04447	2.24504	1.93007	2.68307	2.04447							neg_control										0	0																	16652195	1	normgene->intron
16652197	4.98973	3.9045	4.23579	3.93667	4.48484	4.59708	4.66683	4.14285	4.63921							neg_control										0	0																	16652197	4	normgene->intron
16652199	5.15576	5.81845	5.5535	5.722	5.17086	5.71062	4.97081	5.69092	5.35018							neg_control										0	0																	16652199	4	normgene->intron
16652201	2.71829	2.79258	4.2422	3.50148	3.24455	3.48288	2.63371	2.33969	4.01052							neg_control										0	0																	16652201	4	normgene->intron
16652203	4.1249	5.47849	4.43004	4.31636	4.55776	4.45541	4.51498	5.07993	4.63744							neg_control										0	0																	16652203	4	normgene->intron
16652205	2.6962	3.36703	3.74144	2.8847	4.53435	3.7453	4.22258	3.87524	2.7377							neg_control										0	0																	16652205	2	normgene->intron
16652209	3.79959	3.00381	2.67577	3.39528	2.93813	2.47579	3.10175	2.73859	3.26352							neg_control										0	0																	16652209	4	normgene->intron
16652211	1.60566	1.36584	2.7043	3.61627	2.15356	2.05585	3.61627	2.59077	2.13303							neg_control										0	0																	16652211	1	normgene->intron
16652213	2.29834	2.45174	2.61323	2.78012	2.79565	3.00183	3.5355	2.6826	2.44284							neg_control										0	0																	16652213	4	normgene->intron
16652215	5.0489	5.38304	3.8962	4.21053	4.06854	4.3097	4.9749	5.17068	4.80989							neg_control										0	0																	16652215	4	normgene->intron
16652217	4.86216	4.7589	4.85031	4.34963	4.69833	4.86915	4.68202	5.02455	3.89456							neg_control										0	0																	16652217	3	normgene->intron
16652219	4.00823	3.8769	4.78299	4.23093	4.12997	4.71406	4.2549	4.0359	4.48194							neg_control										0	0																	16652219	3	normgene->intron
16652221	7.15284	6.31693	5.65764	4.96704	6.00573	6.19423	5.79536	6.10327	5.80473							neg_control										0	0																	16652221	2	normgene->intron
16652223	2.2193	2.33429	2.64377	2.81724	3.24997	2.0375	3.57493	3.02049	3.19244							neg_control										0	0																	16652223	2	normgene->intron
16652225	2.35037	3.05634	2.63664	2.49047	2.95373	3.38369	2.8563	3.61862	2.57324							neg_control										0	0																	16652225	4	normgene->intron
16652227	3.597	3.33781	3.2513	3.64803	4.13645	3.14102	3.43637	3.21526	3.10567							neg_control										0	0																	16652227	4	normgene->intron
16652229	2.55328	1.99796	2.573	2.19156	1.94293	1.93937	2.28278	2.22615	1.90705							neg_control										0	0																	16652229	4	normgene->intron
16652231	2.7138	3.11532	2.56883	3.07298	3.17289	2.92041	3.07041	2.6672	3.64345							neg_control										0	0																	16652231	4	normgene->intron
16652233	3.03289	3.37309	3.3662	2.92854	2.73703	3.23855	1.8764	3.06113	3.33305							neg_control										0	0																	16652233	4	normgene->intron
16652235	2.21562	1.96456	1.86958	2.08485	1.98778	2.4875	1.63401	2.79291	2.4727							neg_control										0	0																	16652235	2	normgene->intron
16652237	5.55556	5.14731	5.6508	5.66944	5.59801	6.21556	4.58653	5.58677	5.48123							neg_control										0	0																	16652237	4	normgene->intron
16652239	6.06919	6.51785	5.78851	6.79484	6.32053	6.15365	6.51785	6.64391	6.70303							neg_control										0	0																	16652239	3	normgene->intron
16652243	6.5541	7.3441	6.54656	6.84569	6.91996	7.00805	7.66935	7.0354	6.49671							neg_control										0	0																	16652243	4	normgene->intron
16652245	3.88588	3.34304	4.30938	3.93836	4.09714	3.50952	3.18671	4.46042	4.04177							neg_control										0	0																	16652245	4	normgene->intron
16652247	2.70487	2.9548	4.21639	3.49531	2.99052	3.57242	3.45169	3.43636	3.10751							neg_control										0	0																	16652247	4	normgene->intron
16652249	1.81953	1.8809	2.12002	2.04298	2.05138	2.172	2.19607	2.47694	1.75766							neg_control										0	0																	16652249	4	normgene->intron
16652251	5.54683	4.46778	4.24989	4.55592	4.33395	5.1096	4.53375	3.92252	4.31407							neg_control										0	0																	16652251	3	normgene->intron
16652253	3.93883	6.14612	5.33283	6.1079	6.00593	3.70835	5.60397	5.80513	4.72243							neg_control										0	0																	16652253	3	normgene->intron
16652255	4.52665	5.01207	4.88975	4.66137	5.30953	5.17334	5.0469	4.78637	4.99551							neg_control										0	0																	16652255	4	normgene->intron
16652257	4.0225	3.78354	4.2883	4.02804	3.08492	3.79761	4.13307	4.23915	4.3175							neg_control										0	0																	16652257	4	normgene->intron
16652259	2.41936	2.50349	2.44713	2.6039	2.73543	2.59139	1.79067	2.54211	2.53828							neg_control										0	0																	16652259	4	normgene->intron
16652261	2.54632	2.9234	2.20913	2.26394	2.82001	3.07622	3.97461	3.05708	2.80611							neg_control										0	0																	16652261	4	normgene->intron
16652267	3.57115	3.44084	3.82056	3.55761	3.15153	3.20324	4.19097	3.93918	3.4996							neg_control										0	0																	16652267	4	normgene->intron
16652269	2.57904	3.42947	2.34761	2.32402	2.99338	3.1473	3.4027	3.77427	3.56343							neg_control										0	0																	16652269	4	normgene->intron
16652271	4.00646	4.80141	4.3226	5.17927	5.37873	5.21552	5.00668	4.42201	4.41787							neg_control										0	0																	16652271	4	normgene->intron
16652273	4.44031	3.76979	3.81719	3.7503	3.42995	4.27719	3.8957	4.19315	4.08646							neg_control										0	0																	16652273	4	normgene->intron
16652275	2.48604	2.76207	3.70325	2.81036	2.96062	2.51334	2.68307	2.38021	2.52116							neg_control										0	0																	16652275	3	normgene->intron
16652277	3.91496	3.64144	4.60874	4.70788	4.63993	4.56131	5.26891	4.01968	4.81438							neg_control										0	0																	16652277	4	normgene->intron
16652279	3.81831	3.64667	4.20234	3.70777	4.02064	3.7875	4.03541	3.94595	4.13502							neg_control										0	0																	16652279	4	normgene->intron
16652281	3.59512	2.33334	2.03022	2.59061	3.08406	2.28972	2.26045	2.25271	2.28541							neg_control										0	0																	16652281	4	normgene->intron
16652283	5.80843	5.91248	5.75418	6.02407	5.70655	6.42004	5.4848	5.95543	6.10726							neg_control										0	0																	16652283	4	normgene->intron
16652285	6.14296	6.20136	5.69652	5.57341	6.13266	6.15713	5.88228	6.14989	6.29737							neg_control										0	0																	16652285	4	normgene->intron
16652289	2.81635	3.06438	3.11939	2.69996	2.85334	2.686	2.99828	2.65442	2.82453							neg_control										0	0																	16652289	4	normgene->intron
16652291	1.89261	2.12362	2.26495	2.21722	1.58262	2.00064	2.52765	2.26083	2.15013							neg_control										0	0																	16652291	4	normgene->intron
16652293	4.47307	4.46321	4.14915	4.30016	4.17819	4.02113	3.96878	4.19366	3.30378							neg_control										0	0																	16652293	4	normgene->intron
16652295	4.47989	4.95735	4.35446	4.51826	4.51398	4.75762	4.26076	4.70089	4.50046							neg_control										0	0																	16652295	4	normgene->intron
16652297	5.03426	5.60726	5.01364	5.64619	5.01022	6.21532	5.07572	6.36155	5.60726							neg_control										0	0																	16652297	3	normgene->intron
16652299	1.98406	2.76209	2.2438	3.26886	2.36086	2.2061	2.91541	2.17374	2.03956							neg_control										0	0																	16652299	4	normgene->intron
16652301	4.69305	4.91275	4.42769	5.34708	5.27392	4.6518	5.24871	4.24789	4.67305							neg_control										0	0																	16652301	4	normgene->intron
16652303	3.4839	3.93844	3.71525	3.47318	3.0961	3.40641	2.22119	3.18203	3.25549							neg_control										0	0																	16652303	4	normgene->intron
16652305	4.54655	4.28861	4.21639	4.61084	4.37463	4.86516	4.39497	3.24387	4.4774							neg_control										0	0																	16652305	4	normgene->intron
16652307	3.74147	4.46778	3.90061	2.76322	2.58132	4.61083	3.87186	3.37527	3.9874							neg_control										0	0																	16652307	1	normgene->intron
16652309	4.57575	4.58148	4.83727	4.24711	3.52991	4.34143	3.88177	4.35873	4.01016							neg_control										0	0																	16652309	4	normgene->intron
16652311	4.09895	4.26115	4.41673	4.24907	4.21169	4.1294	4.58725	4.30212	4.14886							neg_control										0	0																	16652311	4	normgene->intron
16652313	1.87619	2.138	1.92797	2.28475	2.10181	2.13684	1.71298	1.88191	2.41577							neg_control										0	0																	16652313	4	normgene->intron
16652317	4.58495	4.09226	4.7516	4.02759	4.58629	4.77179	5.00683	5.19614	5.40306							neg_control										0	0																	16652317	2	normgene->intron
16652321	4.35095	4.24254	4.10953	4.51531	4.84749	4.21638	4.09184	4.17533	4.28095							neg_control										0	0																	16652321	4	normgene->intron
16652323	7.61021	8.18992	8.37234	8.70353	8.92026	7.90686	9.37771	8.3284	8.16189							neg_control										0	0																	16652323	2	normgene->intron
16652325	4.82877	4.15508	3.81625	3.67529	4.22736	4.37958	3.83163	3.56177	4.6656							neg_control										0	0																	16652325	3	normgene->intron
16652327	6.09185	5.94527	6.21719	6.23545	6.2411	5.98994	6.01296	6.18044	5.69084							neg_control										0	0																	16652327	4	normgene->intron
16652329	7.35947	6.99087	7.31706	7.15099	7.12722	7.34748	7.34748	7.46469	7.59499							neg_control										0	0																	16652329	3	normgene->intron
16652331	8.1957	8.48683	7.70715	7.39397	7.97137	8.33526	7.65243	8.36813	8.26508							neg_control										0	0																	16652331	1	normgene->intron
16652333	3.33874	3.71663	3.33145	4.02094	3.63812	4.02064	4.33186	4.3451	3.4138							neg_control										0	0																	16652333	4	normgene->intron
16652335	4.60096	4.49221	4.65364	4.78746	4.94717	4.71825	5.87529	5.00205	4.32524							neg_control										0	0																	16652335	4	normgene->intron
16652337	1.96839	1.86247	3.62383	2.29073	2.10465	2.74466	2.28802	1.85615	1.96224							neg_control										0	0																	16652337	4	normgene->intron
16652339	2.02418	2.14756	1.94665	1.95847	2.72528	1.89594	1.95401	1.89552	1.52464							neg_control										0	0																	16652339	4	normgene->intron
16652341	2.29415	3.35432	2.46406	3.00772	3.15798	2.93354	2.95476	3.03652	2.52587							neg_control										0	0																	16652341	3	normgene->intron
16652343	4.534	5.1808	4.73002	4.65357	4.89914	5.00707	4.90672	5.04793	4.85745							neg_control										0	0																	16652343	4	normgene->intron
16652345	4.66307	2.9649	3.9145	3.19846	4.11355	4.26287	2.3374	2.8544	4.91358							neg_control										0	0																	16652345	2	normgene->intron
16652347	3.28312	3.26261	3.81557	3.62445	3.70953	3.12011	3.51339	3.94832	4.1862							neg_control										0	0																	16652347	4	normgene->intron
16652349	3.14881	2.4945	2.60769	4.35325	3.26662	3.86759	2.25592	3.71928	2.88222							neg_control										0	0																	16652349	4	normgene->intron
16652351	3.86547	2.8486	3.97848	4.70828	3.8844	3.95381	4.54811	3.40869	4.0082							neg_control										0	0																	16652351	2	normgene->intron
16652353	2.17779	2.23574	2.52888	3.13602	2.22045	2.38007	2.32572	2.2799	2.28255							neg_control										0	0																	16652353	4	normgene->intron
16652355	1.82009	2.25452	3.35527	1.78952	2.94809	1.78627	2.66121	1.97483	1.64255							neg_control										0	0																	16652355	4	normgene->intron
16652357	2.48231	2.39413	3.10628	2.50125	1.85699	3.29453	2.86435	1.786	2.38128							neg_control										0	0																	16652357	3	normgene->intron
16652359	4.24282	3.95541	3.99746	3.69844	3.09873	4.7561	2.86708	4.26129	3.37354							neg_control										0	0																	16652359	4	normgene->intron
16652361	3.96545	4.52622	4.03663	4.48934	3.89346	4.00138	4.71461	4.48658	4.34282							neg_control										0	0																	16652361	4	normgene->intron
16652363	4.66767	1.75808	2.39312	1.6423	2.06138	2.14105	2.18056	2.00586	2.69173							neg_control										0	0																	16652363	4	normgene->intron
16652365	3.02851	4.20697	3.02851	3.00772	3.02851	2.88977	3.1776	3.09222	3.84257							neg_control										0	0																	16652365	3	normgene->intron
16652367	3.91582	3.29072	3.29939	4.11884	3.72934	4.06958	4.00178	4.2871	3.38527							neg_control										0	0																	16652367	4	normgene->intron
16652369	2.78166	2.09938	2.63152	2.40294	1.72802	2.59928	2.20514	2.13974	2.18806							neg_control										0	0																	16652369	4	normgene->intron
16652371	3.22127	3.82591	4.03446	4.30982	3.90361	4.63428	3.65078	3.03651	3.35814							neg_control										0	0																	16652371	4	normgene->intron
16652373	3.52272	2.58398	3.02452	2.75357	3.59765	4.08391	4.31393	3.02891	3.84257							neg_control										0	0																	16652373	4	normgene->intron
16652375	5.29277	5.39682	5.26264	5.4922	5.92489	5.81763	5.49186	5.39371	5.79745							neg_control										0	0																	16652375	4	normgene->intron
16652377	4.72308	3.68074	3.44961	3.97757	4.03858	4.17276	3.7371	3.98247	3.73915							neg_control										0	0																	16652377	4	normgene->intron
16652379	4.91789	4.33061	4.32541	3.81751	4.65285	4.92201	4.40109	4.52078	4.40867							neg_control										0	0																	16652379	4	normgene->intron
16652381	7.59966	7.39291	7.56918	7.76839	7.21576	8.28269	7.48054	7.77886	7.7836							neg_control										0	0																	16652381	2	normgene->intron
16652383	9.03176	9.54504	9.01878	9.44614	9.90979	8.19123	9.7825	8.90121	9.409							neg_control										0	0																	16652383	2	normgene->intron
16652387	4.03096	5.24715	4.13193	4.51098	4.92659	4.20009	4.5137	4.01125	4.45442							neg_control										0	0																	16652387	4	normgene->intron
16652389	3.88235	6.10083	5.13238	5.54339	5.09561	5.3951	5.60397	5.69191	5.19961							neg_control										0	0																	16652389	3	normgene->intron
16652391	5.71511	5.25734	4.99668	5.2419	4.37422	5.22071	4.38568	5.12754	4.36681							neg_control										0	0																	16652391	4	normgene->intron
16652395	1.9712	2.28683	2.61164	2.5249	2.56042	3.4078	2.40281	2.74255	2.49752							neg_control										0	0																	16652395	4	normgene->intron
16652397	4.00787	4.09697	4.14685	4.0976	4.18868	4.22951	5.21239	3.73525	4.36737							neg_control										0	0																	16652397	4	normgene->intron
16652399	4.28671	4.65751	4.49147	4.64954	4.05345	4.94839	4.37429	5.01919	4.64954							neg_control										0	0																	16652399	3	normgene->intron
16652401	3.55636	3.52685	3.18345	3.48803	3.55017	3.25582	3.90435	2.43605	3.17433							neg_control										0	0																	16652401	4	normgene->intron
16652403	2.83632	2.60369	2.45867	3.04043	2.1851	2.95937	3.3682	2.4353	2.07556							neg_control										0	0																	16652403	4	normgene->intron
16652405	2.93119	3.20063	2.85619	3.20636	3.54582	2.97902	3.5856	3.34235	2.72275							neg_control										0	0																	16652405	4	normgene->intron
16652407	5.81515	6.64823	6.8479	6.59118	6.78242	6.75597	6.45894	6.64663	6.60935							neg_control										0	0																	16652407	1	normgene->intron
16652409	3.91776	4.15849	4.1463	5.81448	4.05253	3.75186	5.27905	3.81016	4.35531							neg_control										0	0																	16652409	2	normgene->intron
16652411	5.37997	5.69881	5.92021	6.19172	5.70676	5.43822	5.89779	5.74895	5.27422							neg_control										0	0																	16652411	4	normgene->intron
16652413	4.06819	4.22603	2.96864	3.53581	2.3273	3.35216	3.37908	2.87686	2.99008							neg_control										0	0																	16652413	4	normgene->intron
16652415	3.568	3.78913	2.8813	2.97562	2.29419	2.84734	2.26709	3.38635	2.76543							neg_control										0	0																	16652415	4	normgene->intron
16652417	2.48231	3.3384	3.35919	3.3384	3.12871	3.3384	3.62238	3.79445	2.57014							neg_control										0	0																	16652417	3	normgene->intron
16652419	4.76689	5.3134	5.25056	4.24888	5.09727	4.77929	4.63625	5.12301	5.45383							neg_control										0	0																	16652419	2	normgene->intron
16652421	6.0769	6.33694	6.97778	6.23497	6.45894	6.52308	6.59823	6.60819	6.10461							neg_control										0	0																	16652421	4	normgene->intron
16652423	3.984	4.38522	3.85165	4.06599	3.84731	4.09139	4.36974	4.63758	4.17653							neg_control										0	0																	16652423	4	normgene->intron
16652425	2.50414	2.67723	1.69061	1.92446	2.80127	1.94347	2.19599	2.02612	1.79508							neg_control										0	0																	16652425	4	normgene->intron
16652427	4.6808	5.93003	6.13089	5.83775	5.78769	6.07051	5.99424	6.57498	5.99505							neg_control										0	0																	16652427	3	normgene->intron
16652429	3.39355	4.73732	4.05784	3.59354	4.08761	4.21398	3.92221	4.42392	4.57545							neg_control										0	0																	16652429	4	normgene->intron
16652431	3.24375	3.50335	3.47682	3.38166	3.49936	3.21887	3.29881	3.77802	3.82191							neg_control										0	0																	16652431	4	normgene->intron
16652433	3.46584	2.72633	3.29528	2.77196	4.18174	3.56903	3.61654	2.89838	3.13752							neg_control										0	0																	16652433	4	normgene->intron
16652435	4.41662	3.75323	4.47173	3.27582	3.95926	3.72863	3.72687	3.88693	4.65626							neg_control										0	0																	16652435	4	normgene->intron
16652437	4.98291	4.42895	5.28482	4.70285	5.48089	4.48774	4.59076	5.15421	5.34041							neg_control										0	0																	16652437	4	normgene->intron
16652439	5.26287	5.91286	5.62353	5.77216	6.49377	6.04577	5.65042	5.30442	5.25113							neg_control										0	0																	16652439	2	normgene->intron
16652441	5.46789	5.58982	6.35853	6.38361	5.86912	5.84346	5.84493	5.5847	5.73814							neg_control										0	0																	16652441	4	normgene->intron
16652443	7.46736	7.69119	7.42482	7.57678	7.68848	8.16071	7.45082	7.84766	7.377							neg_control										0	0																	16652443	4	normgene->intron
16652445	7.90421	8.01183	7.99394	7.7219	8.15509	8.12011	8.12396	7.94476	7.97372							neg_control										0	0																	16652445	4	normgene->intron
16652447	2.71105	4.11517	2.2288	3.3703	2.18905	2.67753	3.32879	2.54753	2.49092							neg_control										0	0																	16652447	4	normgene->intron
16652449	1.99579	2.50343	1.89792	1.76949	2.23952	2.4421	2.06309	1.86826	1.7461							neg_control										0	0																	16652449	4	normgene->intron
16652451	3.40813	3.37318	3.3381	2.78743	2.44178	2.59381	3.4375	3.16058	2.01267							neg_control										0	0																	16652451	2	normgene->intron
16652453	5.0131	3.46318	3.88764	3.87151	4.33018	4.48664	3.34658	4.41972	4.35835							neg_control										0	0																	16652453	4	normgene->intron
16652455	3.47642	4.34533	3.74344	3.6887	4.06322	3.092	4.04561	3.64529	4.4591							neg_control										0	0																	16652455	4	normgene->intron
16652457	6.67097	6.65888	6.14972	6.11402	6.61485	6.49342	6.38546	6.34115	6.5121							neg_control										0	0																	16652457	4	normgene->intron
16652459	5.00218	5.08355	4.50447	4.98366	5.81675	3.74654	5.47838	5.1276	4.59364							neg_control										0	0																	16652459	2	normgene->intron
16652461	2.61273	2.15356	3.43093	2.16297	2.48231	1.96724	1.93007	2.59077	2.47071							neg_control										0	0																	16652461	1	normgene->intron
16652463	7.80192	8.04301	7.44718	7.85999	7.67606	7.99994	7.25193	7.63157	7.51548							neg_control										0	0																	16652463	3	normgene->intron
16652465	4.86216	3.75272	4.67454	5.6171	5.46209	4.23093	4.38726	5.2719	5.93789							neg_control										0	0																	16652465	1	normgene->intron
16652467	2.09303	2.38841	2.50549	2.366	2.27353	1.92752	1.99264	1.91923	2.23827							neg_control										0	0																	16652467	4	normgene->intron
16652469	3.26314	2.60623	2.17942	2.16297	2.10181	2.4831	2.85743	2.74592	2.89198							neg_control										0	0																	16652469	4	normgene->intron
16652471	2.90042	3.22667	2.47104	3.22127	3.58882	3.24214	2.04328	4.40221	3.78471							neg_control										0	0																	16652471	4	normgene->intron
16652473	3.88608	5.20918	4.91737	5.02208	5.37063	4.21345	4.97875	4.53929	4.47354							neg_control										0	0																	16652473	4	normgene->intron
16652475	2.90913	2.4478	1.97561	1.91069	1.89472	2.14945	2.33377	1.66932	2.966							neg_control										0	0																	16652475	4	normgene->intron
16652477	3.25083	3.2374	3.09979	2.52915	3.84662	3.1139	3.31067	3.19931	3.00916							neg_control										0	0																	16652477	4	normgene->intron
16652479	4.09905	3.55259	3.89596	4.05313	4.21129	4.69442	3.62588	4.15114	3.46069							neg_control										0	0																	16652479	4	normgene->intron
16652481	2.22558	2.67421	2.05779	1.95311	2.02592	2.01811	2.55392	3.17454	3.51051							neg_control										0	0																	16652481	4	normgene->intron
16652483	3.17451	2.55936	3.46737	3.85974	4.20943	3.98567	2.93184	3.4066	2.76606							neg_control										0	0																	16652483	4	normgene->intron
16652485	4.72768	2.61227	3.53994	2.69283	2.81378	2.40159	4.53715	3.36005	3.0252							neg_control										0	0																	16652485	2	normgene->intron
16652487	5.74643	6.09551	5.88547	6.03056	5.68795	6.01685	5.68042	6.18946	5.8308							neg_control										0	0																	16652487	4	normgene->intron
16652489	2.72104	2.70028	2.78915	2.83169	2.04432	2.35256	2.74564	3.03939	2.18396							neg_control										0	0																	16652489	4	normgene->intron
16652491	3.90783	3.1811	4.55112	3.50715	4.66706	3.97549	4.38201	3.98058	3.70169							neg_control										0	0																	16652491	2	normgene->intron
16652493	2.24233	2.14678	2.62755	2.47745	1.95858	2.49795	2.59352	2.75042	1.96122							neg_control										0	0																	16652493	4	normgene->intron
16652495	4.33198	4.12251	5.5702	5.60625	5.45933	4.96506	4.96245	5.53995	5.14174							neg_control										0	0																	16652495	3	normgene->intron
16652497	6.93739	6.52563	6.43203	6.83475	5.63379	6.71518	6.21854	7.03193	6.6767							neg_control										0	0																	16652497	4	normgene->intron
16652499	3.02949	2.00189	1.71999	1.69061	1.56309	2.15093	2.22143	1.79775	1.77965							neg_control										0	0																	16652499	4	normgene->intron
16652501	6.09969	6.50747	6.2592	5.88546	5.69271	6.26872	5.59884	5.94899	5.62752							neg_control										0	0																	16652501	4	normgene->intron
16652503	7.60997	8.43525	7.9302	7.84214	8.25082	6.7871	8.18814	7.69485	7.83694							neg_control										0	0																	16652503	4	normgene->intron
16652505	3.5967	2.95943	2.97675	2.7621	3.09198	3.73199	2.62563	3.20952	3.59919							neg_control										0	0																	16652505	4	normgene->intron
16652507	6.16445	6.669	6.81719	6.82441	6.82377	7.46791	6.42683	7.02312	7.18962							neg_control										0	0																	16652507	4	normgene->intron
16652509	6.81378	6.55582	6.96764	7.11423	7.37684	6.85206	6.94325	7.12472	6.86459							neg_control										0	0																	16652509	4	normgene->intron
16652511	3.78964	3.85217	3.87729	3.95153	4.64488	4.24826	3.50526	3.60792	3.68952							neg_control										0	0																	16652511	4	normgene->intron
16652519	4.43414	4.61984	4.22446	5.24083	5.19212	5.00703	4.80557	4.5238	4.08116							neg_control										0	0																	16652519	4	normgene->intron
16652521	4.33699	4.90808	3.90061	4.97311	2.9783	3.83706	3.77866	3.60756	3.11537							neg_control										0	0																	16652521	2	normgene->intron
16652523	5.58289	5.29754	5.22623	5.7755	5.33023	6.02013	4.73433	5.43988	5.80964							neg_control										0	0																	16652523	4	normgene->intron
16652525	2.68467	2.66103	2.70895	3.29169	2.86151	2.91556	2.6844	2.25132	2.96871							neg_control										0	0																	16652525	4	normgene->intron
16652527	7.10626	7.14278	6.76567	7.02339	7.18562	6.81931	6.98825	7.26584	7.17752							neg_control										0	0																	16652527	4	normgene->intron
16652529	2.4552	3.28316	3.03684	4.61083	4.83143	4.79235	3.76814	4.12266	4.71551							neg_control										0	0																	16652529	3	normgene->intron
16652531	2.28157	2.89932	2.12285	2.93051	2.15781	2.49043	1.98866	2.8213	2.50883							neg_control										0	0																	16652531	4	normgene->intron
16652533	5.32647	5.06974	5.20495	5.59425	4.97344	4.97472	5.28179	4.89415	4.70419							neg_control										0	0																	16652533	4	normgene->intron
16652535	4.96833	4.1649	4.10773	4.52615	4.57276	5.09435	4.76228	4.42664	4.64815							neg_control										0	0																	16652535	4	normgene->intron
16652539	5.01364	5.78929	5.59786	5.8315	5.67158	5.31609	4.81467	5.67158	5.75703							neg_control										0	0																	16652539	3	normgene->intron
16652541	4.56138	6.12876	6.49741	5.69071	6.19026	6.38908	4.88369	6.04231	6.17515							neg_control										0	0																	16652541	2	normgene->intron
16652543	5.21354	5.36738	4.6547	5.02753	5.03043	5.6819	5.4893	5.35848	5.36599							neg_control										0	0																	16652543	4	normgene->intron
16652545	4.42086	4.165	4.37529	4.02938	4.04608	3.85167	4.36863	4.58595	4.30064							neg_control										0	0																	16652545	4	normgene->intron
16652547	3.90857	3.74726	3.71487	3.83829	3.79386	4.25033	5.14166	4.28137	3.82736							neg_control										0	0																	16652547	4	normgene->intron
16652549	1.83854	2.15356	2.04771	1.951	1.79141	1.73714	2.34139	1.51738	2.21575							neg_control										0	0																	16652549	4	normgene->intron
16652551	3.15993	2.84556	3.50323	3.62496	2.49668	3.13163	3.27939	3.05899	2.81485							neg_control										0	0																	16652551	4	normgene->intron
16652553	4.30551	4.836	5.45929	4.66833	4.78299	4.3671	3.45778	3.71928	4.66833							neg_control										0	0																	16652553	3	normgene->intron
16652555	1.97937	2.02092	2.28666	1.88217	2.14545	1.87969	2.45263	2.39436	2.01658							neg_control										0	0																	16652555	4	normgene->intron
16652557	6.08918	2.24624	1.9484	2.92514	1.77556	1.77511	1.83007	2.16297	2.47071							neg_control										0	0																	16652557	3	normgene->intron
16652559	5.278	5.78812	5.33159	5.78947	5.77995	6.29313	5.58524	6.12184	5.58266							neg_control										0	0																	16652559	4	normgene->intron
16652561	7.60137	8.38645	8.08652	8.62058	8.47627	8.30811	8.41551	8.15851	8.31558							neg_control										0	0																	16652561	2	normgene->intron
16652563	5.3925	5.76668	5.76908	5.81336	6.19278	5.68232	5.98297	5.94466	5.70054							neg_control										0	0																	16652563	4	normgene->intron
16652565	3.72483	4.63285	4.07618	4.09671	4.00205	3.91775	4.45205	4.29965	4.00177							neg_control										0	0																	16652565	4	normgene->intron
16652569	6.47885	6.81695	6.44429	7.14038	6.72448	6.6159	6.58951	6.6814	5.96124							neg_control										0	0																	16652569	1	normgene->intron
16652571	5.94433	6.39113	5.74794	6.1089	6.7292	6.51256	6.61394	6.77949	5.83752							neg_control										0	0																	16652571	4	normgene->intron
16652573	2.77795	4.46621	3.61604	3.21323	3.44291	3.04525	4.12582	3.24765	3.65393							neg_control										0	0																	16652573	4	normgene->intron
16652575	1.8322	2.41548	1.87426	1.67703	1.90778	1.76425	2.03696	2.12831	1.67002							neg_control										0	0																	16652575	4	normgene->intron
16652577	1.95472	2.96204	2.54934	2.73083	3.50009	1.60566	3.02359	2.09251	3.04446							neg_control										0	0																	16652577	4	normgene->intron
16652579	3.85662	3.09771	3.3384	3.3384	3.61627	2.57031	4.7917	3.79142	3.18137							neg_control										0	0																	16652579	3	normgene->intron
16652581	2.57057	3.25652	2.85146	2.8825	3.23998	2.40766	2.16769	2.58335	2.41949							neg_control										0	0																	16652581	4	normgene->intron
16652583	6.40729	5.55959	6.72505	5.64931	5.32055	5.88761	4.74	6.26399	6.06996							neg_control										0	0																	16652583	4	normgene->intron
16652585	4.33395	5.05279	4.58278	2.95644	4.07398	4.16573	2.72369	4.51676	4.00394							neg_control										0	0																	16652585	3	normgene->intron
16652587	6.66095	7.42134	7.16628	7.10356	7.00716	7.47278	6.14688	6.60606	7.25815							neg_control										0	0																	16652587	1	normgene->intron
16652589	5.6034	5.07119	5.62976	4.72834	5.04599	5.4713	5.91298	5.64032	5.5929							neg_control										0	0																	16652589	4	normgene->intron
16652591	5.1926	5.2298	5.69944	5.34471	4.94306	5.81312	5.8123	5.22111	5.65855							neg_control										0	0																	16652591	3	normgene->intron
16652593	4.83259	4.42707	5.19119	4.96385	3.83324	4.36825	5.46023	4.95279	5.20497							neg_control										0	0																	16652593	4	normgene->intron
16652595	2.68137	2.42245	2.44527	2.82164	3.12675	3.29569	2.72643	2.43598	2.61091							neg_control										0	0																	16652595	4	normgene->intron
16652597	1.48011	2.32248	2.17283	2.64365	2.20718	2.11828	2.52607	1.79441	2.565							neg_control										0	0																	16652597	2	normgene->intron
16652599	2.3286	2.72157	2.87402	2.76786	1.90778	1.80473	2.39617	2.18259	1.99639							neg_control										0	0																	16652599	2	normgene->intron
16652601	6.18923	6.41758	6.59284	6.62568	7.17555	6.56771	6.82543	6.6814	6.33076							neg_control										0	0																	16652601	3	normgene->intron
16652603	4.03724	1.97149	1.75432	1.69616	1.82856	1.80881	2.09902	1.82629	1.85878							neg_control										0	0																	16652603	4	normgene->intron
16652605	3.81191	5.12172	4.14524	4.22232	4.82538	5.13405	3.56015	4.92633	4.26729							neg_control										0	0																	16652605	4	normgene->intron
16652607	2.44769	2.17654	1.89055	2.94577	2.43501	2.28708	2.12592	2.29965	3.29435							neg_control										0	0																	16652607	4	normgene->intron
16652609	3.24682	3.23468	2.79278	2.52474	3.47885	2.58382	4.22287	3.04597	2.61387							neg_control										0	0																	16652609	4	normgene->intron
16652611	1.44772	2.26627	2.60347	2.97126	2.40659	2.28256	3.23691	2.23286	2.49619							neg_control										0	0																	16652611	3	normgene->intron
16652613	6.05519	5.68486	5.31986	6.01657	5.54249	5.89832	6.38804	6.15788	5.20082							neg_control										0	0																	16652613	4	normgene->intron
16652615	2.05027	2.37869	3.90061	1.95858	3.26257	2.15356	2.04447	2.5891	2.60582							neg_control										0	0																	16652615	3	normgene->intron
16652617	2.78555	2.44727	1.84744	1.60566	2.2484	1.60186	2.38684	2.13303	2.13303							neg_control										0	0																	16652617	3	normgene->intron
16652619	4.38837	3.17783	4.3084	4.53303	4.22991	2.45882	4.92839	4.27199	3.9874							neg_control										0	0																	16652619	4	normgene->intron
16652621	6.41828	5.574	7.0895	5.02845	5.8123	6.17377	5.98674	6.42016	5.96124							neg_control										0	0																	16652621	1	normgene->intron
16652623	4.56151	3.17776	3.56	2.89765	3.80466	3.14504	4.72164	3.49963	3.3468							neg_control										0	0																	16652623	4	normgene->intron
16652625	5.18898	5.10705	5.98587	6.19746	6.09501	5.28336	5.29213	5.25257	5.13062							neg_control										0	0																	16652625	4	normgene->intron
16652627	5.56911	5.05036	5.76967	5.79323	4.68843	5.0243	5.0226	5.11536	4.45034							neg_control										0	0																	16652627	4	normgene->intron
16652629	3.6507	3.40233	2.48495	3.49874	3.18082	3.02409	4.16202	2.84369	3.07805							neg_control										0	0																	16652629	4	normgene->intron
16652631	5.47546	5.61122	5.69253	5.34824	5.84135	6.09516	5.72576	6.08355	6.15525							neg_control										0	0																	16652631	4	normgene->intron
16652633	6.22005	6.17073	6.34187	6.69595	6.72717	6.80899	7.12375	6.93819	6.85768							neg_control										0	0																	16652633	4	normgene->intron
16652635	5.00221	5.18575	5.23489	5.6236	4.84643	5.55156	6.01971	5.9482	5.14519							neg_control										0	0																	16652635	4	normgene->intron
16652637	4.37332	5.07789	5.55909	5.56776	4.85322	5.04122	6.06604	5.76236	5.31734							neg_control										0	0																	16652637	4	normgene->intron
16652639	4.13093	3.62352	4.86021	4.41927	3.39378	4.02251	3.66944	4.81041	4.61502							neg_control										0	0																	16652639	4	normgene->intron
16652641	4.16972	5.02773	4.41575	5.20672	4.83731	5.53711	5.22278	5.71947	4.97768							neg_control										0	0																	16652641	4	normgene->intron
16652643	6.399	6.75597	6.81411	6.98208	6.81411	7.2197	7.0742	6.72192	6.7704							neg_control										0	0																	16652643	3	normgene->intron
16652645	5.72891	5.82507	5.70836	6.08203	6.12945	5.74255	5.69129	5.93616	5.99777							neg_control										0	0																	16652645	4	normgene->intron
16652647	4.82877	2.39413	5.18203	2.76322	3.37527	3.59332	5.3604	5.64299	3.84257							neg_control										0	0																	16652647	1	normgene->intron
16652649	2.27855	4.19618	3.18471	3.11739	3.43226	3.6693	2.81355	3.2227	3.40651							neg_control										0	0																	16652649	4	normgene->intron
16652651	2.39671	4.49818	4.17438	2.84457	3.59862	3.42227	3.38002	3.31337	3.30395							neg_control										0	0																	16652651	4	normgene->intron
16652653	2.51976	2.99565	2.57864	2.38272	2.07183	2.47069	2.71972	2.98926	3.08823							neg_control										0	0																	16652653	4	normgene->intron
16652655	3.51005	4.8948	4.33677	5.10524	4.41823	4.2068	3.37569	4.47951	3.91123							neg_control										0	0																	16652655	4	normgene->intron
16652657	1.88794	2.4844	1.47709	1.75799	2.76236	1.97776	1.90382	1.68007	1.66193							neg_control										0	0																	16652657	4	normgene->intron
16652659	4.8948	4.83397	4.32987	4.58841	4.58662	3.33436	4.41928	4.77284	4.46525							neg_control										0	0																	16652659	4	normgene->intron
16652661	3.2639	2.69696	2.82955	1.93582	2.43702	2.4137	2.37354	2.15845	2.42447							neg_control										0	0																	16652661	4	normgene->intron
16652665	3.16575	2.97802	3.03659	3.312	3.22746	2.7247	3.41095	2.75805	3.16466							neg_control										0	0																	16652665	4	normgene->intron
16652667	5.53071	5.76823	5.14592	5.35994	4.87499	5.1617	4.67252	5.57859	5.48115							neg_control										0	0																	16652667	4	normgene->intron
16652669	4.93726	4.46778	3.83163	4.38726	2.48231	1.89231	2.93354	3.46376	2.38128							neg_control										0	0																	16652669	1	normgene->intron
16652671	3.21977	2.71721	3.47027	2.45374	3.01925	2.04353	3.76985	2.89296	2.49445							neg_control										0	0																	16652671	4	normgene->intron
16652673	4.03366	3.64101	4.78531	4.4	4.40879	4.61385	4.82887	4.04441	3.97974							neg_control										0	0																	16652673	4	normgene->intron
16652675	3.84553	3.82186	4.24379	4.04937	4.51232	3.56651	4.2757	3.79699	3.51246							neg_control										0	0																	16652675	4	normgene->intron
16652677	4.86026	4.22046	4.82586	3.63732	4.61182	4.28336	4.38354	4.59451	4.29657							neg_control										0	0																	16652677	4	normgene->intron
16652679	2.61273	2.62676	3.43093	3.15378	2.93902	1.844	2.54011	2.33574	2.53983							neg_control										0	0																	16652679	3	normgene->intron
16652681	2.84824	2.35124	2.36653	1.81953	2.31794	2.50459	2.87575	2.86246	2.61531							neg_control										0	0																	16652681	4	normgene->intron
16652683	1.91504	2.03731	2.20427	2.34131	2.03563	2.66622	1.93007	2.31261	2.43868							neg_control										0	0																	16652683	4	normgene->intron
16652685	1.76403	2.63586	2.64634	1.95789	4.00379	1.95902	2.60347	2.93354	2.27616							neg_control										0	0																	16652685	3	normgene->intron
16652687	4.13925	3.3063	3.48487	2.75542	3.03612	3.41909	4.16863	3.37486	3.37576							neg_control										0	0																	16652687	4	normgene->intron
16652689	7.01338	6.06065	6.87273	6.64503	6.08918	5.96381	6.8198	5.87646	6.78824							neg_control										0	0																	16652689	1	normgene->intron
16652691	3.06767	2.12486	2.93411	3.00102	2.99669	2.49325	3.31722	3.7311	2.3757							neg_control										0	0																	16652691	4	normgene->intron
16652695	2.68725	2.83282	3.03593	2.35392	2.7906	2.68759	3.80965	3.02787	3.0509							neg_control										0	0																	16652695	4	normgene->intron
16652697	5.75375	6.05361	5.6039	5.35543	5.92616	5.69333	5.281	5.74075	5.759							neg_control										0	0																	16652697	4	normgene->intron
16652699	3.97063	4.65108	4.61197	4.5706	4.64658	4.83428	4.80159	5.09358	4.67716							neg_control										0	0																	16652699	4	normgene->intron
16652701	3.98915	3.93682	3.5642	4.20999	3.49719	4.33997	4.27195	3.9728	4.4986							neg_control										0	0																	16652701	4	normgene->intron
16652703	3.95934	3.55725	3.87378	3.82914	4.12288	3.95452	4.31773	3.69051	4.11901							neg_control										0	0																	16652703	4	normgene->intron
16652705	4.33343	4.31348	4.46956	4.79905	4.39771	3.93957	4.38517	3.51447	3.67147							neg_control										0	0																	16652705	4	normgene->intron
16652707	3.98576	4.07707	4.5725	3.94416	3.93687	3.8837	3.61123	4.06728	3.95424							neg_control										0	0																	16652707	2	normgene->intron
16652711	3.91907	4.75579	4.01071	4.63707	4.07036	2.96798	3.93677	4.06637	4.46302							neg_control										0	0																	16652711	4	normgene->intron
16652713	2.35408	2.29276	2.01684	2.31744	2.02151	2.72138	3.12141	2.96126	2.41153							neg_control										0	0																	16652713	4	normgene->intron
16652715	2.52693	3.57258	2.51773	3.50539	3.50658	2.79802	2.89573	2.84301	2.38639							neg_control										0	0																	16652715	3	normgene->intron
16652719	1.45739	1.77556	2.13332	1.8654	1.41511	1.89844	2.04447	1.95858	1.44772							neg_control										0	0																	16652719	3	normgene->intron
16652721	4.15831	4.38313	4.04671	4.92161	4.08206	4.57708	3.91683	4.6476	4.24202							neg_control										0	0																	16652721	4	normgene->intron
16652723	1.4095	2.11534	2.00625	1.73734	1.95858	1.56744	1.82029	1.62547	1.54932							neg_control										0	0																	16652723	3	normgene->intron
16652725	1.95615	1.64307	1.65167	1.75623	1.8782	1.85013	1.96437	1.77948	1.56583							neg_control										0	0																	16652725	4	normgene->intron
16652727	2.2456	3.11352	2.19338	2.60257	2.59103	2.57724	3.29446	2.59836	2.39345							neg_control										0	0																	16652727	4	normgene->intron
16652729	1.85961	2.18389	2.90047	2.70157	1.9047	1.74899	2.61391	2.56618	2.08875							neg_control										0	0																	16652729	4	normgene->intron
16652731	2.20184	2.24171	2.13344	1.92302	2.00798	1.54388	1.65929	1.75049	2.07833							neg_control										0	0																	16652731	4	normgene->intron
16652733	5.28176	5.81701	5.6166	6.17777	6.34918	5.73067	5.43407	5.73229	5.82627							neg_control										0	0																	16652733	4	normgene->intron
16652735	1.72381	1.99296	1.67396	1.81876	1.56924	2.0933	1.87518	1.80478	1.65252							neg_control										0	0																	16652735	4	normgene->intron
16652737	5.02175	5.87671	5.89813	5.57736	5.34865	5.57736	5.60397	5.89813	5.26918							neg_control										0	0																	16652737	3	normgene->intron
16652741	2.32233	2.99309	2.44891	2.49486	3.35334	1.99176	2.70967	1.97779	2.40388							neg_control										0	0																	16652741	4	normgene->intron
16652743	3.17997	3.12234	2.74014	3.08205	2.91986	2.97231	2.42272	2.69122	3.29376							neg_control										0	0																	16652743	4	normgene->intron
16652745	7.50808	7.17555	7.29684	7.1624	6.95449	7.05651	7.28037	7.17225	7.43841							neg_control										0	0																	16652745	4	normgene->intron
16652747	7.21358	7.09374	7.28478	7.02902	7.21026	7.18488	7.07688	7.04162	7.44638							neg_control										0	0																	16652747	4	normgene->intron
16652749	8.15164	8.03122	8.25702	7.93521	7.93863	7.7428	7.857	8.04734	8.0677							neg_control										0	0																	16652749	4	normgene->intron
16652751	7.13764	7.01299	7.33788	6.92085	6.84753	6.91117	7.12649	6.75105	7.29296							neg_control										0	0																	16652751	4	normgene->intron
16652753	6.70505	7.10999	6.6541	6.97818	6.61243	7.17101	6.94018	6.46889	6.76576							neg_control										0	0																	16652753	4	normgene->intron
16652755	4.74496	4.87306	4.73931	4.51999	4.40418	4.03753	4.37199	3.90282	4.87533							neg_control										0	0																	16652755	4	normgene->intron
16652757	6.83255	6.76959	7.02292	6.60767	6.30672	6.17427	6.14027	6.24953	6.77813							neg_control										0	0																	16652757	4	normgene->intron
16652759	6.65452	7.01432	7.26138	7.18414	6.82422	7.15316	6.84809	6.52701	6.89397							neg_control										0	0																	16652759	4	normgene->intron
16652761	5.08132	4.81283	4.92869	4.59977	4.58119	4.91994	4.78988	4.62147	4.42391							neg_control										0	0																	16652761	4	normgene->intron
16652763	6.59083	6.31932	6.36637	6.72935	6.12841	6.33431	6.18402	5.83535	6.56955							neg_control										0	0																	16652763	4	normgene->intron
16652765	6.84107	6.78685	6.79819	5.9814	6.43089	6.23468	6.76752	6.62402	7.04117							neg_control										0	0																	16652765	4	normgene->intron
16652767	4.30441	4.17488	4.83351	4.07711	4.86367	3.19691	5.18702	4.29126	3.79489							neg_control										0	0																	16652767	4	normgene->intron
16652769	4.99638	5.55391	5.11012	4.94967	4.97048	4.83869	5.27106	5.0211	5.48205							neg_control										0	0																	16652769	4	normgene->intron
16652771	3.96757	4.73417	4.44391	3.96673	4.60933	3.12868	5.19423	4.02096	4.64954							neg_control										0	0																	16652771	3	normgene->intron
16652773	5.7523	3.46505	4.73411	3.31221	4.05899	4.50272	4.00985	4.84562	4.48263							neg_control										0	0																	16652773	4	normgene->intron
16652775	5.91378	6.26221	5.02733	5.70257	5.58173	4.98858	5.30629	4.84952	5.10225							neg_control										0	0																	16652775	4	normgene->intron
16652777	6.13272	6.06743	6.51633	5.35241	6.08806	5.63899	6.4233	5.72286	6.23584							neg_control										0	0																	16652777	4	normgene->intron
16652779	5.77584	5.76486	6.07707	6.62893	5.51842	5.64683	6.4576	6.50483	6.66262							neg_control										0	0																	16652779	4	normgene->intron
16652781	4.73098	5.06359	5.13254	4.89312	5.0404	5.62833	4.95005	5.3545	5.29114							neg_control										0	0																	16652781	4	normgene->intron
16652783	5.01716	5.67817	4.63691	5.17214	5.32782	5.16235	5.16976	5.46356	5.15184							neg_control										0	0																	16652783	4	normgene->intron
16652785	2.37219	3.18639	4.11009	2.5552	3.20715	3.11317	3.81407	4.42033	4.42742							neg_control										0	0																	16652785	4	normgene->intron
16652787	4.6614	4.17404	5.03281	4.1246	4.33565	4.73543	4.8113	4.82546	4.8493							neg_control										0	0																	16652787	4	normgene->intron
16652789	5.47827	5.11793	5.33283	5.33283	5.52958	5.28005	5.33283	5.77261	5.09842							neg_control										0	0																	16652789	3	normgene->intron
16652791	3.9421	4.04969	4.41002	4.45087	4.39208	4.63514	4.76472	4.7851	3.78781							neg_control										0	0																	16652791	4	normgene->intron
16652793	2.10342	2.65962	3.5003	2.91351	3.35813	3.2837	3.01292	3.12513	2.69511							neg_control										0	0																	16652793	4	normgene->intron
16652795	4.85925	5.13726	5.08012	5.16306	5.36312	4.66608	5.17176	5.20685	5.16311							neg_control										0	0																	16652795	4	normgene->intron
16652797	4.85875	4.83519	5.4005	4.72509	4.28694	5.19137	4.78393	5.11396	4.98165							neg_control										0	0																	16652797	4	normgene->intron
16652801	4.46466	4.31612	4.27421	4.52052	4.40553	4.61891	4.40675	4.92083	4.6029							neg_control										0	0																	16652801	4	normgene->intron
16652805	3.59361	3.40206	4.12961	3.40511	3.73478	3.99681	3.5289	4.0279	4.26132							neg_control										0	0																	16652805	4	normgene->intron
16652807	4.68152	3.35289	4.18128	4.754	4.86266	4.05605	3.56786	4.14989	4.48179							neg_control										0	0																	16652807	4	normgene->intron
16652809	2.38816	3.12089	3.46672	4.04857	3.19788	3.5871	5.16784	3.85782	3.60219							neg_control										0	0																	16652809	4	normgene->intron
16652811	5.9442	6.63528	6.25772	6.348	5.91811	6.33593	5.66482	5.39732	5.70879							neg_control										0	0																	16652811	4	normgene->intron
16652813	6.17368	6.2646	6.36173	5.90274	6.68719	6.05651	5.94749	5.93834	5.9171							neg_control										0	0																	16652813	4	normgene->intron
16652815	6.57949	6.19799	6.34779	6.78824	6.40321	6.6085	6.32656	6.05009	6.6085							neg_control										0	0																	16652815	3	normgene->intron
16652817	3.55655	3.07185	2.5062	3.43212	2.61877	3.31203	3.88242	2.77983	3.13626							neg_control										0	0																	16652817	4	normgene->intron
16652819	2.48447	2.36918	3.3057	2.45632	2.36184	2.06163	3.28444	2.58016	2.68254							neg_control										0	0																	16652819	4	normgene->intron
16652821	6.89433	7.30248	7.30042	7.28341	6.95756	7.4171	7.3419	7.22439	7.17352							neg_control										0	0																	16652821	4	normgene->intron
16652823	5.91293	6.51177	6.57431	6.07376	6.03903	5.92742	7.16019	6.64998	6.54823							neg_control										0	0																	16652823	4	normgene->intron
16652825	2.54726	2.65877	2.32183	2.40162	2.16203	2.41322	2.55639	3.55035	2.24545							neg_control										0	0																	16652825	4	normgene->intron
16652827	3.15707	2.74003	2.57052	2.67337	3.9446	3.00567	3.42167	3.30253	3.46191							neg_control										0	0																	16652827	4	normgene->intron
16652829	2.12262	3.49574	3.25756	3.92928	2.51419	3.28303	3.65162	3.28839	2.7738							neg_control										0	0																	16652829	4	normgene->intron
16652831	3.96757	3.89747	3.37527	3.37527	2.33849	3.20073	3.61627	4.02669	2.94421							neg_control										0	0																	16652831	3	normgene->intron
16652833	3.97751	4.16703	4.52065	4.31883	3.98681	4.14689	4.65017	4.05038	3.35071							neg_control										0	0																	16652833	4	normgene->intron
16652835	5.85528	5.27915	5.49274	5.40487	5.71447	6.23164	5.74978	5.60083	5.55446							neg_control										0	0																	16652835	4	normgene->intron
16652837	5.26264	5.74364	5.43458	5.69057	5.24746	5.67475	5.73382	5.39427	5.80931							neg_control										0	0																	16652837	4	normgene->intron
16652839	2.64319	2.40821	3.63721	2.70606	2.7556	3.15058	2.42488	2.97259	3.76313							neg_control										0	0																	16652839	4	normgene->intron
16652841	4.55339	5.15669	5.97105	5.55487	5.0909	5.57401	5.8992	5.34312	4.86973							neg_control										0	0																	16652841	4	normgene->intron
16652843	4.77612	5.03767	5.79077	4.90689	5.81089	4.75564	6.01676	5.49641	5.38671							neg_control										0	0																	16652843	4	normgene->intron
16652845	2.54242	1.79135	2.22689	2.74321	2.764	1.98054	1.91277	2.32171	2.22689							neg_control										0	0																	16652845	3	normgene->intron
16652847	5.13338	5.26726	4.97727	5.42328	5.28292	4.62186	5.39698	4.31658	4.36414							neg_control										0	0																	16652847	4	normgene->intron
16652849	2.56515	3.35169	3.46095	3.64267	3.38991	3.94192	4.25669	4.28268	3.50736							neg_control										0	0																	16652849	4	normgene->intron
16652851	6.21745	6.20727	6.09653	5.88506	6.3269	5.8664	5.79111	6.19724	6.16164							neg_control										0	0																	16652851	4	normgene->intron
16652853	4.27587	4.53874	4.94886	5.18137	4.63007	5.42525	5.3212	5.41669	4.8101							neg_control										0	0																	16652853	4	normgene->intron
16652855	4.52446	4.13728	3.56251	5.54503	4.2469	3.80319	3.23091	3.96853	4.72698							neg_control										0	0																	16652855	4	normgene->intron
16652857	1.80604	2.87647	3.59348	2.95995	3.75082	2.68164	4.06806	4.06272	3.62772							neg_control										0	0																	16652857	4	normgene->intron
16652859	5.96482	6.50357	6.31579	6.28078	6.00762	5.73384	6.40696	6.30006	6.15489							neg_control										0	0																	16652859	4	normgene->intron
16652861	4.38122	4.88504	4.72007	3.44286	4.00361	5.11227	4.25273	4.69886	4.00926							neg_control										0	0																	16652861	4	normgene->intron
16652863	5.28888	4.87844	5.29646	5.54251	5.07785	5.11481	5.92176	6.26679	5.56138							neg_control										0	0																	16652863	4	normgene->intron
16652865	5.82246	6.11269	6.71291	6.32618	6.37159	5.35114	6.27607	6.49129	6.28283							neg_control										0	0																	16652865	4	normgene->intron
16652867	4.15709	4.19359	4.28686	3.99545	4.47129	4.17208	4.79712	3.98139	4.55922							neg_control										0	0																	16652867	4	normgene->intron
16652869	5.66894	4.92809	5.70231	5.1994	5.06165	5.77583	5.33878	5.81583	5.16956							neg_control										0	0																	16652869	4	normgene->intron
16652871	4.4973	4.3538	4.33638	3.84291	5.0116	3.92688	5.1067	3.96674	4.09197							neg_control										0	0																	16652871	4	normgene->intron
16652873	2.1622	2.48612	2.81897	2.72197	2.72413	2.87879	2.40834	2.91975	2.63395							neg_control										0	0																	16652873	4	normgene->intron
16652875	5.22796	4.33235	5.04385	4.92138	5.29033	5.11263	5.33321	5.50251	5.15957							neg_control										0	0																	16652875	4	normgene->intron
16652877	4.94703	3.99979	3.40197	2.94972	4.3917	2.96932	4.93306	5.16178	4.54282							neg_control										0	0																	16652877	4	normgene->intron
16652879	2.87172	3.00318	2.95792	2.37225	2.36368	2.36415	2.84786	3.39616	2.92114							neg_control										0	0																	16652879	4	normgene->intron
16652881	4.63153	4.84743	4.74669	4.40881	4.77539	4.70173	4.60154	5.20359	5.01457							neg_control										0	0																	16652881	4	normgene->intron
16652883	6.74699	6.65954	6.71179	6.59156	6.73082	6.7188	7.19045	7.00505	6.6258							neg_control										0	0																	16652883	4	normgene->intron
16652885	4.89903	4.18494	4.9989	4.60904	4.64785	4.79496	5.07615	5.39945	4.17617							neg_control										0	0																	16652885	4	normgene->intron
16652887	7.57058	7.89464	7.62427	7.89464	8.2276	8.05904	7.64427	8.25515	7.89464							neg_control										0	0																	16652887	3	normgene->intron
16652889	5.16973	5.00539	5.56642	4.96976	4.04687	5.2104	4.76499	5.16673	5.52254							neg_control										0	0																	16652889	4	normgene->intron
16652891	6.4176	6.83232	6.5035	6.11797	5.71181	6.17299	7.09754	6.31313	6.28636							neg_control										0	0																	16652891	4	normgene->intron
16652893	3.12185	2.89492	4.09397	3.4563	3.30517	4.16336	4.55133	3.6634	3.73483							neg_control										0	0																	16652893	4	normgene->intron
16652895	5.65488	6.85873	6.59528	6.51279	6.51346	6.95473	7.01991	6.2086	6.31539							neg_control										0	0																	16652895	4	normgene->intron
16652897	6.00734	6.56827	6.18926	6.53823	6.72886	6.1006	6.76052	6.68631	6.40143							neg_control										0	0																	16652897	4	normgene->intron
16652899	2.17682	1.7597	2.50828	2.02838	2.36154	2.16722	2.43247	2.71689	2.12712							neg_control										0	0																	16652899	4	normgene->intron
16652901	6.08519	6.78071	7.33127	6.47971	7.12659	6.2461	7.36848	6.65712	6.82194							neg_control										0	0																	16652901	4	normgene->intron
16652903	6.71544	7.26256	7.22777	6.31693	6.90698	6.98008	6.72844	7.02014	6.94202							neg_control										0	0																	16652903	4	normgene->intron
16652905	5.77303	6.7483	6.48585	6.57293	6.63897	5.95373	6.43674	6.67023	6.28663							neg_control										0	0																	16652905	4	normgene->intron
16652909	2.89857	3.87353	4.30298	3.3377	3.69092	3.93171	3.2047	3.83847	3.69092							neg_control										0	0																	16652909	3	normgene->intron
16652911	3.22857	3.50931	4.37644	3.21811	3.36342	2.67883	2.87011	3.81818	2.94165							neg_control										0	0																	16652911	4	normgene->intron
16652913	6.4746	5.81633	6.1007	5.91204	6.24642	6.43783	5.94963	5.87249	5.81419							neg_control										0	0																	16652913	4	normgene->intron
16652917	7.00661	7.14751	7.25696	7.73058	7.09433	7.30293	7.55171	7.37412	7.11766							neg_control										0	0																	16652917	4	normgene->intron
16652919	5.70208	5.04709	6.10382	6.21121	6.52698	6.76111	6.46531	6.34625	6.68505							neg_control										0	0																	16652919	4	normgene->intron
16652921	6.57384	5.97388	6.46696	6.45271	6.6715	6.01127	6.31255	5.85646	6.42445							neg_control										0	0																	16652921	4	normgene->intron
16652923	3.61627	3.35647	2.20584	4.21453	3.67289	4.6808	3.61627	4.30419	2.92758							neg_control										0	0																	16652923	3	normgene->intron
16652925	4.67454	4.46778	3.56948	4.67454	4.67454	4.80863	5.44379	5.06241	4.20531							neg_control										0	0																	16652925	3	normgene->intron
16652927	3.15902	2.00528	2.67237	2.1371	2.6164	1.63475	1.74139	3.00998	2.81557							neg_control										0	0																	16652927	4	normgene->intron
16652931	5.58153	5.21135	4.74991	4.94128	4.77663	5.15477	4.95592	5.56411	5.3255							neg_control										0	0																	16652931	4	normgene->intron
16652933	5.9069	5.59001	5.21353	6.398	6.1569	6.61763	6.31452	6.35194	6.21846							neg_control										0	0																	16652933	4	normgene->intron
16652937	4.74436	5.34569	3.82583	4.89093	4.81381	3.67431	5.32098	5.06693	4.5983							neg_control										0	0																	16652937	4	normgene->intron
16652939	4.54965	4.29593	4.64074	4.07255	3.0528	4.04892	4.68555	4.28268	5.00492							neg_control										0	0																	16652939	4	normgene->intron
16652941	6.51192	6.76829	6.87298	6.78142	7.04108	6.9402	6.96952	6.8488	6.99206							neg_control										0	0																	16652941	4	normgene->intron
16652943	6.14895	6.34206	6.76987	6.26763	6.90396	6.50731	6.73884	6.42992	6.63789							neg_control										0	0																	16652943	4	normgene->intron
16652945	4.63313	4.84457	4.87171	4.04563	4.23987	5.10879	4.89447	4.15897	4.28357							neg_control										0	0																	16652945	4	normgene->intron
16652947	6.02865	6.26269	6.17142	6.11756	6.48458	6.69239	6.16367	6.48599	6.28644							neg_control										0	0																	16652947	4	normgene->intron
16652949	4.24919	4.94999	3.83323	3.9709	3.82568	3.79133	4.25115	4.68352	3.87799							neg_control										0	0																	16652949	4	normgene->intron
16652951	3.83163	5.01364	4.65113	4.65113	3.90061	3.70002	5.11209	4.46778	4.30907							neg_control										0	0																	16652951	3	normgene->intron
16652953	6.4851	6.34251	6.67514	6.46076	6.84779	6.59682	5.90305	6.68745	6.28129							neg_control										0	0																	16652953	3	normgene->intron
16652957	5.50396	6.00041	6.12	5.3506	5.65504	6.00297	5.37804	5.85576	5.9974							neg_control										0	0																	16652957	4	normgene->intron
16652959	4.09406	3.80434	4.58638	3.05939	4.09406	3.62206	3.22707	3.77845	4.33365							neg_control										0	0																	16652959	3	normgene->intron
16652961	4.19186	3.36419	4.09726	3.08407	3.66834	5.14651	2.0959	3.69417	3.79563							neg_control										0	0																	16652961	4	normgene->intron
16652963	5.03265	4.67616	4.22131	4.0361	4.02504	4.31896	4.22739	4.20924	4.56064							neg_control										0	0																	16652963	4	normgene->intron
16652965	4.87945	4.92782	5.10203	4.24701	4.25378	5.19655	4.94198	5.00367	4.69985							neg_control										0	0																	16652965	4	normgene->intron
16652967	3.75645	2.78409	3.38008	2.71888	4.13572	2.25614	3.066	2.8385	3.73698							neg_control										0	0																	16652967	4	normgene->intron
16652969	4.3879	4.3511	4.83226	3.95493	3.60533	4.7795	5.4021	3.4883	4.65891							neg_control										0	0																	16652969	4	normgene->intron
16652971	2.90477	3.33596	3.17342	3.45701	3.38903	3.61627	2.72691	3.19433	2.87824							neg_control										0	0																	16652971	4	normgene->intron
16652973	3.54759	3.75185	3.44466	3.36955	2.79373	2.47385	2.4318	4.29779	3.38544							neg_control										0	0																	16652973	4	normgene->intron
16652975	5.87756	6.17599	5.52262	5.8123	5.649	5.45114	5.38001	4.99675	4.83997							neg_control										0	0																	16652975	3	normgene->intron
16652977	5.50424	5.67158	5.33856	5.54339	5.55341	4.57537	5.49089	5.48374	6.28073							neg_control										0	0																	16652977	3	normgene->intron
16652979	4.70141	4.31811	4.88909	5.0571	4.22726	3.90966	4.39875	3.48454	2.58505							neg_control										0	0																	16652979	4	normgene->intron
16652981	3.03092	4.49843	3.11101	4.22055	3.56177	2.60402	3.50715	3.63987	3.40556							neg_control										0	0																	16652981	3	normgene->intron
16652983	4.93624	4.99364	4.66635	4.92461	5.4708	4.55593	4.78083	4.27974	4.95735							neg_control										0	0																	16652983	4	normgene->intron
16652985	6.65486	7.22877	6.83788	6.78496	6.85315	7.21184	7.24579	6.75085	6.93217							neg_control										0	0																	16652985	2	normgene->intron
16652987	6.99555	7.35485	7.14483	7.11637	7.16921	7.04081	7.17229	7.10901	7.01715							neg_control										0	0																	16652987	4	normgene->intron
16652989	4.46598	5.23498	5.10395	5.08804	4.6441	3.94422	4.92425	4.35903	4.76616							neg_control										0	0																	16652989	4	normgene->intron
16652991	5.9363	5.03692	4.51299	5.32047	4.54224	4.95211	4.27238	5.79104	5.17146							neg_control										0	0																	16652991	4	normgene->intron
16652993	7.86505	7.87568	7.86899	7.85674	8.00889	7.72856	7.70184	7.81425	8.02384							neg_control										0	0																	16652993	4	normgene->intron
16652995	3.59332	2.61273	4.37188	1.35889	3.69982	3.76415	5.3604	3.21399	5.34471							neg_control										0	0																	16652995	1	normgene->intron
16652997	6.30373	6.55326	6.98862	6.41514	6.04056	6.34729	6.13358	6.12995	5.68391							neg_control										0	0																	16652997	4	normgene->intron
16652999	5.93195	5.62932	5.08395	5.57435	5.58818	5.99571	5.63993	4.9543	5.55531							neg_control										0	0																	16652999	2	normgene->intron
16653001	7.12966	7.12755	6.98814	7.10048	6.76125	6.8476	6.33098	6.31561	6.87842							neg_control										0	0																	16653001	4	normgene->intron
16653003	5.4955	5.89121	6.06103	4.49631	5.09465	5.45677	5.60139	5.10319	5.53903							neg_control										0	0																	16653003	4	normgene->intron
16653005	8.08174	7.93919	7.9155	8.14327	8.04025	8.00276	7.59614	7.48184	7.51818							neg_control										0	0																	16653005	4	normgene->intron
16653007	7.21202	7.42491	7.77983	7.41695	7.19271	7.38559	7.01832	6.39156	7.07683							neg_control										0	0																	16653007	4	normgene->intron
16653009	8.14046	7.98859	8.33153	7.98765	7.81425	7.93413	7.62656	7.62627	7.69953							neg_control										0	0																	16653009	4	normgene->intron
16653011	6.34013	6.85163	6.68085	6.58666	6.68188	6.65195	6.81958	6.41825	6.38804							neg_control										0	0																	16653011	4	normgene->intron
16653013	7.67956	7.62932	7.42773	7.65831	7.57819	7.76863	7.29763	7.2278	7.7213							neg_control										0	0																	16653013	2	normgene->intron
16653015	6.15679	5.73316	5.65825	5.44678	5.47843	5.89065	5.89489	6.07808	5.5885							neg_control										0	0																	16653015	4	normgene->intron
16653017	4.9882	3.68315	3.41779	4.36291	4.49567	4.3307	4.11495	3.42996	3.44734							neg_control										0	0																	16653017	4	normgene->intron
16653019	7.76193	7.93466	7.8831	7.9897	7.89768	7.62057	7.86549	7.89463	7.92763							neg_control										0	0																	16653019	4	normgene->intron
16653021	3.9578	4.5996	5.04587	4.28389	4.49389	4.05207	5.15715	4.08525	4.40724							neg_control										0	0																	16653021	4	normgene->intron
16653023	2.03911	1.70906	1.75781	3.12433	2.15026	1.94131	2.12175	2.35465	1.70173							neg_control										0	0																	16653023	3	normgene->intron
16653025	4.42073	4.26382	4.02107	4.71835	4.93216	3.8752	4.76537	4.63035	4.79483							neg_control										0	0																	16653025	4	normgene->intron
16653027	4.48909	4.0592	3.99531	3.00772	2.92499	5.2298	3.61627	4.8948	5.54339							neg_control										0	0																	16653027	1	normgene->intron
16653029	1.97386	2.86141	2.44081	2.7097	2.42284	2.26635	2.44766	2.41791	2.15403							neg_control										0	0																	16653029	4	normgene->intron
16653031	4.30455	3.59448	3.51523	2.87664	2.64373	4.50725	3.50826	3.529	3.73422							neg_control										0	0																	16653031	4	normgene->intron
16653033	4.87922	4.23082	4.60266	4.49438	4.65628	5.07289	2.94127	4.89557	4.58181							neg_control										0	0																	16653033	4	normgene->intron
16653035	5.22318	5.69172	4.87079	5.30604	5.33975	5.36023	4.5301	5.03352	4.90548							neg_control										0	0																	16653035	4	normgene->intron
16653037	4.06104	2.15356	1.78435	2.39413	1.62642	3.11101	2.79802	3.63695	2.71852							neg_control										0	0																	16653037	3	normgene->intron
16653039	4.46682	4.45939	4.56789	3.16429	3.52312	3.04339	4.02914	4.21453	4.28515							neg_control										0	0																	16653039	4	normgene->intron
16653041	3.72269	3.42955	4.26558	4.25166	3.32045	3.61395	4.18935	3.52912	4.18012							neg_control										0	0																	16653041	4	normgene->intron
16653043	5.54403	6.36665	5.87956	5.68794	4.97121	5.79032	5.67515	6.07237	5.7763							neg_control										0	0																	16653043	4	normgene->intron
16653045	3.69005	2.25539	3.42009	3.94637	3.37527	3.08274	3.85746	2.78989	2.87247							neg_control										0	0																	16653045	4	normgene->intron
16653047	6.33942	6.57208	6.63015	5.72251	5.31368	5.97891	6.33772	6.26414	6.49454							neg_control										0	0																	16653047	3	normgene->intron
16653049	4.1471	3.20073	4.72978	4.1471	4.1471	3.11101	5.57026	4.38074	5.0865							neg_control										0	0																	16653049	3	normgene->intron
16653053	6.14007	3.21407	4.31756	3.12433	3.60213	3.06097	3.09771	3.71453	4.31756							neg_control										0	0																	16653053	3	normgene->intron
16653055	4.62376	5.38649	5.80121	4.47188	5.0986	5.31879	6.14721	5.42595	5.95511							neg_control										0	0																	16653055	4	normgene->intron
16653057	5.74979	6.3006	6.09542	6.23545	6.02781	6.56122	6.18128	5.81191	5.30724							neg_control										0	0																	16653057	2	normgene->intron
16653059	6.54667	6.11681	6.11197	5.3021	5.97514	5.71335	6.39266	6.2436	5.93684							neg_control										0	0																	16653059	4	normgene->intron
16653061	5.30734	5.27376	6.12236	5.6925	5.03883	5.14569	6.15853	6.39896	5.98766							neg_control										0	0																	16653061	4	normgene->intron
16653065	5.99734	6.3794	6.28478	5.99911	6.01041	5.53484	6.60803	6.69421	6.35579							neg_control										0	0																	16653065	4	normgene->intron
16653067	3.32694	4.62693	3.90463	4.08815	3.7405	3.5373	5.12788	4.14684	4.14233							neg_control										0	0																	16653067	4	normgene->intron
16653071	6.74944	7.00638	7.02807	7.06635	7.31845	6.7462	7.26158	7.19777	7.22542							neg_control										0	0																	16653071	4	normgene->intron
16653073	3.05719	3.91393	2.85421	3.62918	3.47218	3.11365	3.23579	3.51708	3.39466							neg_control										0	0																	16653073	4	normgene->intron
16653075	1.92545	2.26525	2.19777	1.90653	1.59707	1.75007	1.97389	1.98714	1.40911							neg_control										0	0																	16653075	4	normgene->intron
16653077	3.65879	4.99122	4.05351	4.45048	5.24935	4.20112	5.32606	5.21658	3.42937							neg_control										0	0																	16653077	4	normgene->intron
16653079	3.14543	2.57282	2.75589	2.01501	2.86151	2.81364	3.55605	2.56754	2.99211							neg_control										0	0																	16653079	4	normgene->intron
16653081	6.53351	6.16319	6.40132	6.8617	6.46344	6.64711	6.858	6.34283	6.55413							neg_control										0	0																	16653081	3	normgene->intron
16653083	4.28278	5.10059	4.28263	4.53661	5.34605	4.46286	5.14052	4.9235	4.97742							neg_control										0	0																	16653083	4	normgene->intron
16653085	3.05032	4.5438	3.85696	3.66407	3.98529	3.94979	4.34594	4.77107	4.47532							neg_control										0	0																	16653085	4	normgene->intron
16653087	4.9481	4.21582	4.25138	3.69812	2.6992	2.99942	2.62991	3.77736	4.14151							neg_control										0	0																	16653087	4	normgene->intron
16653089	2.47933	3.77599	3.20595	3.10479	2.69594	2.55124	2.55124	2.90416	2.8379							neg_control										0	0																	16653089	3	normgene->intron
16653091	5.21774	5.22146	5.42952	6.01511	4.88802	4.96174	5.55984	4.8219	5.00404							neg_control										0	0																	16653091	4	normgene->intron
16653093	5.69434	6.44058	6.39268	6.50804	6.26271	6.27603	6.11892	6.75211	6.23784							neg_control										0	0																	16653093	4	normgene->intron
16653095	4.62393	4.94723	5.15469	3.51038	4.72325	5.0126	5.52065	4.48886	4.48603							neg_control										0	0																	16653095	4	normgene->intron
16653097	2.68644	2.68319	3.75085	2.80303	2.30289	3.14638	3.10358	3.065	3.47745							neg_control										0	0																	16653097	4	normgene->intron
16653099	5.50694	5.62808	5.98536	5.25694	5.06771	5.43579	5.88768	5.86912	5.25968							neg_control										0	0																	16653099	4	normgene->intron
16653101	5.9927	5.31574	6.32487	5.9535	6.07262	5.9092	6.24736	6.76049	5.74265							neg_control										0	0																	16653101	3	normgene->intron
16653103	4.42468	4.34734	4.98434	5.18888	4.6692	3.64417	3.88854	4.47299	3.93825							neg_control										0	0																	16653103	4	normgene->intron
16653105	3.80717	4.46451	4.30044	4.87718	4.57536	3.92904	4.27729	4.28714	4.29713							neg_control										0	0																	16653105	4	normgene->intron
16653107	5.59477	5.8403	6.02462	5.93463	6.19982	5.79889	5.40867	5.63717	5.41564							neg_control										0	0																	16653107	4	normgene->intron
16653109	5.82186	4.66815	5.85169	5.05665	5.5269	5.19559	5.14094	5.40269	4.50857							neg_control										0	0																	16653109	4	normgene->intron
16653111	5.02744	4.77955	5.04827	4.31584	4.74506	5.174	4.22798	5.0814	4.76607							neg_control										0	0																	16653111	4	normgene->intron
16653113	4.27818	3.15881	4.03204	2.97224	3.82978	3.14684	4.33212	3.33107	4.15126							neg_control										0	0																	16653113	4	normgene->intron
16653115	3.41701	3.90628	4.3268	3.62041	3.52037	4.03928	3.74016	3.73065	3.5776							neg_control										0	0																	16653115	4	normgene->intron
16653117	3.25034	4.2071	5.15309	3.44747	3.01523	3.5697	3.68982	3.95465	3.29091							neg_control										0	0																	16653117	4	normgene->intron
16653119	4.26198	4.71825	4.74318	4.08492	3.40206	4.89361	4.94098	4.95839	4.88286							neg_control										0	0																	16653119	4	normgene->intron
16653121	1.89231	2.38314	1.69038	1.8654	2.32726	2.98854	2.489	2.42206	2.30408							neg_control										0	0																	16653121	2	normgene->intron
16653123	2.29288	2.05648	2.41637	1.44996	1.88439	1.87961	1.83088	2.70457	2.93152							neg_control										0	0																	16653123	4	normgene->intron
16653125	4.60526	4.04383	5.15003	4.28671	4.37285	3.57174	4.78256	4.16609	4.2549							neg_control										0	0																	16653125	3	normgene->intron
16653127	3.74147	5.3565	4.55112	4.96829	4.17396	4.9201	4.28671	4.55112	4.88855							neg_control										0	0																	16653127	3	normgene->intron
16653129	5.72408	5.48261	6.43019	6.01133	5.95752	5.86839	5.78143	6.25572	5.98245							neg_control										0	0																	16653129	4	normgene->intron
16653131	5.8153	5.40383	5.4095	5.37782	4.89143	5.08406	5.70939	5.58819	5.27484							neg_control										0	0																	16653131	4	normgene->intron
16653133	5.05198	5.00775	6.12958	5.12851	4.79246	5.05745	4.77239	5.50494	5.57424							neg_control										0	0																	16653133	4	normgene->intron
16653135	5.66012	5.9921	6.10302	5.75218	6.44522	6.09771	6.49223	6.34221	5.80187							neg_control										0	0																	16653135	4	normgene->intron
16653137	2.43895	2.04268	2.15446	2.07471	1.86096	2.75377	1.97308	1.70265	2.26911							neg_control										0	0																	16653137	4	normgene->intron
16653139	5.51422	5.77819	5.71828	5.45248	5.90274	5.88172	5.87932	5.53293	5.53077							neg_control										0	0																	16653139	4	normgene->intron
16653141	5.72009	6.43379	5.88599	6.04097	6.35071	6.19211	6.01676	6.18724	5.72285							neg_control										0	0																	16653141	4	normgene->intron
16653143	3.4199	5.30538	5.83494	4.1521	4.45391	5.41778	5.18422	4.67454	5.09561							neg_control										0	0																	16653143	3	normgene->intron
16653145	4.70096	4.78403	4.40369	4.57206	4.71854	4.60216	4.92638	5.35068	4.454							neg_control										0	0																	16653145	4	normgene->intron
16653147	5.89649	6.35463	5.91663	6.17319	6.21906	6.00618	6.47343	6.50931	6.26656							neg_control										0	0																	16653147	4	normgene->intron
16653149	5.472	5.01946	5.86697	5.75403	4.56973	4.53242	5.17394	4.81685	5.47925							neg_control										0	0																	16653149	4	normgene->intron
16653151	5.75222	5.38563	5.93551	5.7325	5.1649	4.70517	6.00733	5.63147	5.71273							neg_control										0	0																	16653151	4	normgene->intron
16653153	6.25155	5.8276	5.49901	5.52489	5.11904	5.41259	5.82987	5.4011	5.22639							neg_control										0	0																	16653153	4	normgene->intron
16653155	5.85642	5.9313	5.46949	5.26152	4.86585	5.06778	5.66678	5.64105	5.43763							neg_control										0	0																	16653155	4	normgene->intron
16653157	3.63815	3.83093	3.58955	3.9871	3.36416	3.35745	4.16186	3.93234	3.17073							neg_control										0	0																	16653157	4	normgene->intron
16653159	4.18926	5.02155	4.30154	3.9906	3.29973	4.08778	3.16755	4.44451	3.82							neg_control										0	0																	16653159	4	normgene->intron
16653161	5.40319	5.8843	6.38678	5.96697	5.2856	6.18797	5.65717	4.86724	5.29984							neg_control										0	0																	16653161	4	normgene->intron
16653163	2.89889	2.1354	2.18498	2.69772	1.95073	1.8314	2.84525	1.8366	2.30579							neg_control										0	0																	16653163	4	normgene->intron
16653165	4.54391	4.23093	4.22242	3.50715	4.07698	3.90896	4.8948	4.36644	4.43474							neg_control										0	0																	16653165	3	normgene->intron
16653167	5.64476	5.64854	5.40969	4.80966	5.60926	4.61297	5.526	5.18265	5.64497							neg_control										0	0																	16653167	4	normgene->intron
16653169	2.27767	2.90997	2.60324	2.70609	2.77139	3.40434	2.09902	2.28788	2.47075							neg_control										0	0																	16653169	4	normgene->intron
16653171	4.0851	3.43093	4.43166	4.92148	4.41196	3.93794	4.77722	3.79142	5.34471							neg_control										0	0																	16653171	3	normgene->intron
16653173	2.70791	3.88397	3.55887	4.28037	3.56666	2.17251	3.17971	2.46567	3.25016							neg_control										0	0																	16653173	4	normgene->intron
16653175	5.05168	4.87607	4.34177	5.59376	5.51151	5.04133	5.52255	4.54143	5.32181							neg_control										0	0																	16653175	4	normgene->intron
16653177	6.67066	6.31766	6.49452	6.60041	7.01436	6.74608	6.95991	6.83943	6.57265							neg_control										0	0																	16653177	4	normgene->intron
16653179	3.54213	4.24087	3.53069	2.51464	3.57981	4.36877	2.97493	2.95443	3.15061							neg_control										0	0																	16653179	4	normgene->intron
16653181	4.55112	5.47858	4.60559	4.82348	4.36914	5.2719	5.18203	4.21229	4.82348							neg_control										0	0																	16653181	3	normgene->intron
16653183	6.15407	6.4552	6.22331	5.96794	6.58091	6.08191	5.78227	6.10208	6.26248							neg_control										0	0																	16653183	4	normgene->intron
16653185	4.11133	4.68671	4.74732	4.5712	3.642	4.49097	3.44057	4.47667	4.05319							neg_control										0	0																	16653185	4	normgene->intron
16653187	2.27807	2.90673	2.42521	2.78295	2.84573	2.10204	2.45183	3.17206	3.11007							neg_control										0	0																	16653187	4	normgene->intron
16653189	3.72227	3.33074	3.28202	3.59324	3.48832	3.74494	3.79924	3.77634	3.6412							neg_control										0	0																	16653189	4	normgene->intron
16653191	2.27412	2.12938	2.48602	2.31402	2.86151	2.21011	2.4926	2.09851	2.33528							neg_control										0	0																	16653191	4	normgene->intron
16653193	3.12361	2.61432	2.52872	2.62001	2.54941	2.35352	2.17461	2.27844	2.3689							neg_control										0	0																	16653193	4	normgene->intron
16653195	3.58375	3.30522	2.89141	3.76119	3.44545	2.96386	3.2342	4.25627	3.03087							neg_control										0	0																	16653195	4	normgene->intron
16653197	2.95472	2.62104	3.66031	2.62943	2.97267	2.99984	3.47	2.96159	3.58767							neg_control										0	0																	16653197	4	normgene->intron
16653199	7.2097	7.70701	7.28531	7.40199	7.20543	7.6267	7.46319	7.27426	7.50698							neg_control										0	0																	16653199	4	normgene->intron
16653201	3.93071	4.52335	3.83163	3.00719	3.15798	3.50715	4.33689	3.83163	4.44815							neg_control										0	0																	16653201	3	normgene->intron
16653203	2.53983	2.31611	3.84539	2.39413	2.53983	1.82996	1.83405	2.95259	2.55359							neg_control										0	0																	16653203	3	normgene->intron
16653205	4.1283	4.58003	4.82505	3.9161	4.11874	3.8675	4.60952	4.65755	4.99307							neg_control										0	0																	16653205	4	normgene->intron
16653207	5.18047	5.00621	5.97414	4.53164	3.04808	4.15957	4.24732	5.22298	5.53014							neg_control										0	0																	16653207	4	normgene->intron
16653209	4.28829	4.46438	3.47774	3.63602	3.79913	3.82926	4.4033	4.1605	3.83788							neg_control										0	0																	16653209	4	normgene->intron
16653211	3.21941	2.65345	3.47132	3.06946	2.26969	4.03587	3.38718	3.25836	3.27422							neg_control										0	0																	16653211	4	normgene->intron
16653213	3.97721	3.91257	4.69997	4.4026	3.93367	4.18292	3.95616	3.49139	3.56357							neg_control										0	0																	16653213	4	normgene->intron
16653215	4.1617	3.6616	3.98925	3.90415	4.34837	4.53913	4.2026	3.97048	3.79122							neg_control										0	0																	16653215	4	normgene->intron
16653217	5.15213	4.48944	3.63372	2.69499	3.8518	4.82385	3.92462	4.13651	4.74743							neg_control										0	0																	16653217	2	normgene->intron
16653219	4.72556	5.31245	5.34988	4.34307	5.36507	3.7362	5.34624	4.96676	4.96557							neg_control										0	0																	16653219	4	normgene->intron
16653221	2.66307	2.44276	2.85724	2.14677	2.51912	1.91679	2.75884	3.26498	2.35214							neg_control										0	0																	16653221	4	normgene->intron
16653223	3.76048	4.42916	3.24066	2.08485	3.85071	2.62198	4.1463	2.4786	3.49083							neg_control										0	0																	16653223	4	normgene->intron
16653225	2.23704	2.08212	1.74628	2.06103	1.76322	1.74899	1.99741	1.58531	2.60729							neg_control										0	0																	16653225	4	normgene->intron
16653227	3.34726	3.79081	3.58186	3.00772	3.48128	3.76415	4.20901	4.04149	4.0528							neg_control										0	0																	16653227	3	normgene->intron
16653229	4.08293	3.4247	4.72886	4.30314	3.86331	3.52463	3.06114	3.24465	4.12831							neg_control										0	0																	16653229	4	normgene->intron
16653231	3.74079	3.96757	5.06241	4.80603	5.18131	5.06429	5.06241	5.06241	5.22123							neg_control										0	0																	16653231	3	normgene->intron
16653233	1.97971	2.55046	3.51649	2.91969	2.26173	2.56426	3.30243	2.34848	2.9584							neg_control										0	0																	16653233	4	normgene->intron
16653235	3.4502	4.32406	3.73429	3.73475	4.00523	3.29416	3.89082	3.57709	3.67894							neg_control										0	0																	16653235	4	normgene->intron
16653237	3.64667	3.08339	3.82417	3.65347	3.55244	3.05626	2.87684	3.95935	4.65282							neg_control										0	0																	16653237	4	normgene->intron
16653239	3.20237	3.36103	3.40341	3.73199	3.88667	3.00398	3.6039	4.03935	3.39752							neg_control										0	0																	16653239	4	normgene->intron
16653241	4.50796	4.0347	4.51391	4.75768	4.14427	3.40737	3.88444	4.04927	4.78195							neg_control										0	0																	16653241	4	normgene->intron
16653245	2.51403	2.50941	2.64946	2.31431	2.95947	2.56573	3.20715	3.4681	2.60838							neg_control										0	0																	16653245	4	normgene->intron
16653247	3.91206	4.40931	4.75183	4.24453	3.9202	4.63966	4.64323	4.8384	4.28127							neg_control										0	0																	16653247	4	normgene->intron
16653249	5.36276	5.20682	5.47034	5.22646	5.47082	5.84362	6.10655	5.44185	5.33128							neg_control										0	0																	16653249	4	normgene->intron
16653251	4.23458	4.70772	4.64507	4.10097	4.41089	4.28302	3.98098	3.84614	4.15188							neg_control										0	0																	16653251	4	normgene->intron
16653253	4.03444	4.96449	4.80302	5.04443	4.81401	3.88317	5.27727	4.68219	4.31314							neg_control										0	0																	16653253	4	normgene->intron
16653255	4.65524	3.60084	4.20037	4.28811	4.81602	4.02081	5.05691	4.54223	4.54237							neg_control										0	0																	16653255	4	normgene->intron
16653257	2.73438	3.45451	2.85724	3.17031	3.13398	3.48244	3.60128	3.23856	3.68288							neg_control										0	0																	16653257	4	normgene->intron
16653259	3.38669	1.88847	2.57131	2.1861	2.20956	2.62438	1.75452	1.81037	1.962							neg_control										0	0																	16653259	4	normgene->intron
16653261	4.10945	4.92272	4.6557	4.4122	4.63388	4.6049	5.23445	5.14312	4.64121							neg_control										0	0																	16653261	4	normgene->intron
16653263	3.96757	3.95936	3.44619	3.35613	4.45144	3.99578	4.28517	3.83058	4.46565							neg_control										0	0																	16653263	4	normgene->intron
16653265	3.72832	4.29449	4.17556	3.99001	4.08926	4.17648	4.49837	3.87395	4.19138							neg_control										0	0																	16653265	4	normgene->intron
16653267	5.99359	6.25169	6.23591	5.95872	6.66569	6.04901	6.53357	6.86214	6.51404							neg_control										0	0																	16653267	4	normgene->intron
16653269	1.96053	2.63695	1.95565	1.98201	2.2726	2.23831	2.48122	2.34583	2.79303							neg_control										0	0																	16653269	4	normgene->intron
16653271	5.11554	4.56408	4.84847	4.43608	4.57932	4.06551	5.2028	5.23913	5.05176							neg_control										0	0																	16653271	4	normgene->intron
16653273	4.64372	4.82711	4.9754	4.97022	5.56273	5.11707	5.51599	5.54438	4.81131							neg_control										0	0																	16653273	4	normgene->intron
16653275	4.47794	3.58456	3.63928	3.87259	3.43078	3.2924	4.21303	4.24622	4.49135							neg_control										0	0																	16653275	4	normgene->intron
16653277	6.36708	6.44896	5.96944	6.37126	5.98853	5.94352	6.30128	5.86316	6.20779							neg_control										0	0																	16653277	4	normgene->intron
16653279	3.31727	2.43967	3.38452	3.03972	2.51915	2.96664	4.41045	2.76056	3.5048							neg_control										0	0																	16653279	4	normgene->intron
16653281	3.41028	3.02855	2.47321	2.26248	2.42475	2.56303	2.80067	3.07846	2.34704							neg_control										0	0																	16653281	4	normgene->intron
16653283	1.9048	2.0781	2.47217	1.92172	2.30184	2.10701	2.01689	1.93984	2.3182							neg_control										0	0																	16653283	4	normgene->intron
16653285	4.87915	5.60684	5.68791	4.71649	6.04447	5.61133	4.73611	4.67836	5.42336							neg_control										0	0																	16653285	4	normgene->intron
16653287	5.24657	5.45794	6.06273	5.53761	5.80447	5.49041	5.95742	5.29103	5.3503							neg_control										0	0																	16653287	4	normgene->intron
16653289	4.80323	4.52945	4.90073	4.77114	5.44988	5.42775	6.28117	5.47079	4.95428							neg_control										0	0																	16653289	4	normgene->intron
16653291	5.94898	6.47437	6.68009	6.6407	6.40953	6.73277	6.93829	6.17488	6.42761							neg_control										0	0																	16653291	2	normgene->intron
16653293	4.56464	3.95556	4.04848	4.09033	4.63082	3.6959	5.35784	4.62903	4.24386							neg_control										0	0																	16653293	4	normgene->intron
16653295	2.81461	2.55022	3.66326	3.0052	3.2083	2.99845	3.66055	3.32628	2.67827							neg_control										0	0																	16653295	4	normgene->intron
16653297	5.91684	5.82074	6.0118	5.47296	4.53873	5.15366	6.53343	5.79364	6.244							neg_control										0	0																	16653297	3	normgene->intron
16653299	4.31801	4.90452	5.98648	4.22987	4.81023	4.97535	4.75835	5.64411	5.38673							neg_control										0	0																	16653299	4	normgene->intron
16653301	6.96228	7.17041	7.49662	6.56577	6.62776	6.46378	7.21602	6.69305	6.76841							neg_control										0	0																	16653301	4	normgene->intron
16653303	5.90759	5.21124	5.84783	5.78482	5.99498	5.97112	5.68611	5.84964	5.79921							neg_control										0	0																	16653303	4	normgene->intron
16653305	4.93726	2.26627	5.92212	1.8654	2.24504	4.6808	3.87186	3.94809	3.27422							neg_control										0	0																	16653305	1	normgene->intron
16653307	2.87235	1.87752	1.8893	2.15356	3.02851	2.15356	1.60566	2.95407	2.05252							neg_control										0	0																	16653307	3	normgene->intron
16653311	6.65427	7.00434	6.48084	7.20099	7.07631	6.52074	7.29375	6.7101	6.79435							neg_control										0	0																	16653311	2	normgene->intron
16653313	3.42269	3.83047	4.06606	2.74705	2.57273	2.5712	3.01301	3.44571	2.78582							neg_control										0	0																	16653313	4	normgene->intron
16653315	1.76396	1.88219	1.632	1.85741	2.13991	1.47197	1.64557	1.74589	1.64788							neg_control										0	0																	16653315	4	normgene->intron
16653317	5.15079	6.24525	5.83494	4.92148	4.33395	5.89274	5.49089	5.48374	5.251							neg_control										0	0																	16653317	1	normgene->intron
16653319	2.75836	2.34197	2.38459	2.98971	1.59893	1.8916	3.16239	2.02876	2.11753							neg_control										0	0																	16653319	4	normgene->intron
16653321	4.45739	4.78766	4.35783	3.02551	4.72237	3.66897	4.69849	4.29254	4.05043							neg_control										0	0																	16653321	4	normgene->intron
16653323	4.65738	5.90625	5.45071	5.57313	5.3849	5.59662	5.40657	5.49579	5.19562							neg_control										0	0																	16653323	4	normgene->intron
16653325	2.40013	1.95542	1.69524	1.86817	1.94622	1.72982	1.75038	2.46406	1.79							neg_control										0	0																	16653325	4	normgene->intron
16653327	6.46621	6.6814	6.33137	6.62568	6.86725	6.76926	7.30452	5.92212	6.42016							neg_control										0	0																	16653327	1	normgene->intron
16653329	2.73068	2.42187	2.30911	1.51969	2.80491	2.98635	2.86578	1.95937	3.07164							neg_control										0	0																	16653329	4	normgene->intron
16653331	2.78722	2.72541	3.06996	3.12843	2.217	2.16208	3.32409	1.92314	2.46611							neg_control										0	0																	16653331	4	normgene->intron
16653333	3.88547	4.5985	3.26995	2.49606	2.68839	2.32582	3.1865	2.89556	3.19039							neg_control										0	0																	16653333	4	normgene->intron
16653335	4.6109	6.24525	5.70965	5.12805	5.05279	5.1096	5.59402	5.01859	5.07029							neg_control										0	0																	16653335	3	normgene->intron
16653337	3.66034	2.26627	5.96637	1.95858	2.58132	3.29453	4.20531	3.29453	3.00772							neg_control										0	0																	16653337	1	normgene->intron
16653339	6.08495	6.01245	5.77166	5.52682	5.58303	4.78505	5.97317	5.40438	5.88479							neg_control										0	0																	16653339	4	normgene->intron
16653341	6.12378	6.70104	6.36534	6.47589	6.05683	6.02888	6.51717	6.67518	6.35533							neg_control										0	0																	16653341	4	normgene->intron
16653343	3.28243	3.47533	3.71328	2.43249	3.21562	3.60023	2.60432	2.60117	2.69909							neg_control										0	0																	16653343	4	normgene->intron
16653345	5.97391	5.53467	5.35456	5.14903	5.03462	4.68815	5.16502	5.78239	5.29625							neg_control										0	0																	16653345	4	normgene->intron
16653347	2.205	2.5946	2.74159	2.33918	2.16424	2.43533	2.42596	2.257	2.68335							neg_control										0	0																	16653347	4	normgene->intron
16653349	7.54182	7.29466	7.64841	7.2305	7.3014	7.40287	7.61701	7.16284	7.6693							neg_control										0	0																	16653349	4	normgene->intron
16653351	5.06096	5.06779	5.78182	4.67557	4.33206	3.54701	4.41494	5.6744	5.63293							neg_control										0	0																	16653351	4	normgene->intron
16653353	6.52819	7.36833	6.89035	6.91077	6.72068	6.68852	6.95377	6.68185	6.4254							neg_control										0	0																	16653353	4	normgene->intron
16653355	8.18687	8.46463	8.48075	8.16211	7.89327	7.87169	8.48741	8.31495	8.34007							neg_control										0	0																	16653355	4	normgene->intron
16653357	6.2468	6.88196	6.72798	6.41016	6.93481	6.4879	6.69374	6.4524	6.33838							neg_control										0	0																	16653357	4	normgene->intron
16653359	6.25292	5.97147	6.44309	6.30024	5.68949	5.24661	6.07852	5.51753	6.0523							neg_control										0	0																	16653359	2	normgene->intron
16653361	10.63004	10.3986	10.81373	10.28261	10.89984	10.41033	10.4136	11.03353	10.91072							neg_control										0	0																	16653361	3	normgene->intron
16653363	6.69362	6.36197	6.47885	5.83775	6.43875	6.27887	6.43875	6.31133	6.76536							neg_control										0	0																	16653363	3	normgene->intron
16653365	6.01921	5.8679	5.76494	5.56831	5.70597	5.26039	6.04773	5.45477	5.82416							neg_control										0	0																	16653365	4	normgene->intron
16653367	5.14966	5.55494	5.36237	5.30672	4.94939	5.29361	4.47524	5.60016	5.36417							neg_control										0	0																	16653367	4	normgene->intron
16653369	3.44795	3.32497	3.79179	3.15784	3.35498	3.1691	3.94431	3.80031	2.71133							neg_control										0	0																	16653369	4	normgene->intron
16653371	3.25697	3.68934	4.00647	3.42442	4.07268	3.47891	3.68267	3.33439	3.47492							neg_control										0	0																	16653371	4	normgene->intron
16653373	2.1402	2.32172	2.78451	2.72475	2.80747	1.99543	2.06429	1.98448	2.42446							neg_control										0	0																	16653373	4	normgene->intron
16653375	1.73915	1.95664	1.75951	1.82646	2.50166	2.11803	1.83458	1.85024	1.65254							neg_control										0	0																	16653375	4	normgene->intron
16653377	3.81166	3.46944	2.19309	3.27916	3.54948	2.37034	3.36045	2.54825	2.40829							neg_control										0	0																	16653377	4	normgene->intron
16653379	3.36412	1.60566	2.54446	2.16297	2.0191	2.74521	1.71189	2.03444	2.13303							neg_control										0	0																	16653379	3	normgene->intron
16653381	3.31727	2.43967	3.38452	3.03972	2.51915	2.96664	4.41045	2.76056	3.5048							neg_control										0	0																	16653381	4	normgene->intron
16653383	3.41028	3.02855	2.47321	2.26248	2.42475	2.56303	2.80067	3.07846	2.34704							neg_control										0	0																	16653383	4	normgene->intron
16653385	1.9048	2.0781	2.47217	1.92172	2.30184	2.10701	2.01689	1.93984	2.3182							neg_control										0	0																	16653385	4	normgene->intron
16653387	4.87915	5.60684	5.68791	4.71649	6.04447	5.61133	4.73611	4.67836	5.42336							neg_control										0	0																	16653387	4	normgene->intron
16653389	5.24657	5.45794	6.06273	5.53761	5.80447	5.49041	5.95742	5.29103	5.3503							neg_control										0	0																	16653389	4	normgene->intron
16653391	4.80323	4.52945	4.90073	4.77114	5.44988	5.42775	6.28117	5.47079	4.95428							neg_control										0	0																	16653391	4	normgene->intron
16653393	5.94898	6.47437	6.68009	6.6407	6.40953	6.73277	6.93829	6.17488	6.42761							neg_control										0	0																	16653393	2	normgene->intron
16653395	4.56464	3.95556	4.04848	4.09033	4.63082	3.6959	5.35784	4.62903	4.24386							neg_control										0	0																	16653395	4	normgene->intron
16653397	2.81461	2.55022	3.66326	3.0052	3.2083	2.99845	3.66055	3.32628	2.67827							neg_control										0	0																	16653397	4	normgene->intron
16653399	5.91684	5.82074	6.0118	5.47296	4.53873	5.15366	6.53343	5.79364	6.244							neg_control										0	0																	16653399	3	normgene->intron
16653401	4.31801	4.90452	5.98648	4.22987	4.81023	4.97535	4.75835	5.64411	5.38673							neg_control										0	0																	16653401	4	normgene->intron
16653403	6.96228	7.17041	7.49662	6.56577	6.62776	6.46378	7.21602	6.69305	6.76841							neg_control										0	0																	16653403	4	normgene->intron
16653405	5.90759	5.21124	5.84783	5.78482	5.99498	5.97112	5.68611	5.84964	5.79921							neg_control										0	0																	16653405	4	normgene->intron
16653407	4.93726	2.26627	5.92212	1.8654	2.24504	4.6808	3.87186	3.94809	3.27422							neg_control										0	0																	16653407	1	normgene->intron
16653409	2.87235	1.87752	1.8893	2.15356	3.02851	2.15356	1.60566	2.95407	2.05252							neg_control										0	0																	16653409	3	normgene->intron
16653413	6.65427	7.00434	6.48084	7.20099	7.07631	6.52074	7.29375	6.7101	6.79435							neg_control										0	0																	16653413	2	normgene->intron
16653415	3.42269	3.83047	4.06606	2.74705	2.57273	2.5712	3.01301	3.44571	2.78582							neg_control										0	0																	16653415	4	normgene->intron
16653417	1.76396	1.88219	1.632	1.85741	2.13991	1.47197	1.64557	1.74589	1.64788							neg_control										0	0																	16653417	4	normgene->intron
16653419	5.15079	6.24525	5.83494	4.92148	4.33395	5.89274	5.49089	5.48374	5.251							neg_control										0	0																	16653419	1	normgene->intron
16653421	2.75836	2.34197	2.38459	2.98971	1.59893	1.8916	3.16239	2.02876	2.11753							neg_control										0	0																	16653421	4	normgene->intron
16653423	4.45739	4.78766	4.35783	3.02551	4.72237	3.66897	4.69849	4.29254	4.05043							neg_control										0	0																	16653423	4	normgene->intron
16653425	4.65738	5.90625	5.45071	5.57313	5.3849	5.59662	5.40657	5.49579	5.19562							neg_control										0	0																	16653425	4	normgene->intron
16653427	2.40013	1.95542	1.69524	1.86817	1.94622	1.72982	1.75038	2.46406	1.79							neg_control										0	0																	16653427	4	normgene->intron
16653429	6.46621	6.6814	6.33137	6.62568	6.86725	6.76926	7.30452	5.92212	6.42016							neg_control										0	0																	16653429	1	normgene->intron
16653431	2.73068	2.42187	2.30911	1.51969	2.80491	2.98635	2.86578	1.95937	3.07164							neg_control										0	0																	16653431	4	normgene->intron
16653433	2.78722	2.72541	3.06996	3.12843	2.217	2.16208	3.32409	1.92314	2.46611							neg_control										0	0																	16653433	4	normgene->intron
16653435	3.88547	4.5985	3.26995	2.49606	2.68839	2.32582	3.1865	2.89556	3.19039							neg_control										0	0																	16653435	4	normgene->intron
16653437	4.6109	6.24525	5.70965	5.12805	5.05279	5.1096	5.59402	5.01859	5.07029							neg_control										0	0																	16653437	3	normgene->intron
16653439	3.66034	2.26627	5.96637	1.95858	2.58132	3.29453	4.20531	3.29453	3.00772							neg_control										0	0																	16653439	1	normgene->intron
16653441	6.08495	6.01245	5.77166	5.52682	5.58303	4.78505	5.97317	5.40438	5.88479							neg_control										0	0																	16653441	4	normgene->intron
16653443	6.12378	6.70104	6.36534	6.47589	6.05683	6.02888	6.51717	6.67518	6.35533							neg_control										0	0																	16653443	4	normgene->intron
16653445	3.28243	3.47533	3.71328	2.43249	3.21562	3.60023	2.60432	2.60117	2.69909							neg_control										0	0																	16653445	4	normgene->intron
16653447	5.97391	5.53467	5.35456	5.14903	5.03462	4.68815	5.16502	5.78239	5.29625							neg_control										0	0																	16653447	4	normgene->intron
16653449	2.205	2.5946	2.74159	2.33918	2.16424	2.43533	2.42596	2.257	2.68335							neg_control										0	0																	16653449	4	normgene->intron
16653451	7.54182	7.29466	7.64841	7.2305	7.3014	7.40287	7.61701	7.16284	7.6693							neg_control										0	0																	16653451	4	normgene->intron
16653453	5.06096	5.06779	5.78182	4.67557	4.33206	3.54701	4.41494	5.6744	5.63293							neg_control										0	0																	16653453	4	normgene->intron
16653455	6.52819	7.36833	6.89035	6.91077	6.72068	6.68852	6.95377	6.68185	6.4254							neg_control										0	0																	16653455	4	normgene->intron
16653457	8.18687	8.46463	8.48075	8.16211	7.89327	7.87169	8.48741	8.31495	8.34007							neg_control										0	0																	16653457	4	normgene->intron
16653459	6.2468	6.88196	6.72798	6.41016	6.93481	6.4879	6.69374	6.4524	6.33838							neg_control										0	0																	16653459	4	normgene->intron
16653461	6.25292	5.97147	6.44309	6.30024	5.68949	5.24661	6.07852	5.51753	6.0523							neg_control										0	0																	16653461	2	normgene->intron
16653463	10.63004	10.3986	10.81373	10.28261	10.89984	10.41033	10.4136	11.03353	10.91072							neg_control										0	0																	16653463	3	normgene->intron
16653465	6.69362	6.36197	6.47885	5.83775	6.43875	6.27887	6.43875	6.31133	6.76536							neg_control										0	0																	16653465	3	normgene->intron
16653467	6.01921	5.8679	5.76494	5.56831	5.70597	5.26039	6.04773	5.45477	5.82416							neg_control										0	0																	16653467	4	normgene->intron
16653469	5.14966	5.55494	5.36237	5.30672	4.94939	5.29361	4.47524	5.60016	5.36417							neg_control										0	0																	16653469	4	normgene->intron
16653471	3.44795	3.32497	3.79179	3.15784	3.35498	3.1691	3.94431	3.80031	2.71133							neg_control										0	0																	16653471	4	normgene->intron
16653473	3.25697	3.68934	4.00647	3.42442	4.07268	3.47891	3.68267	3.33439	3.47492							neg_control										0	0																	16653473	4	normgene->intron
16653475	2.1402	2.32172	2.78451	2.72475	2.80747	1.99543	2.06429	1.98448	2.42446							neg_control										0	0																	16653475	4	normgene->intron
16653477	1.73915	1.95664	1.75951	1.82646	2.50166	2.11803	1.83458	1.85024	1.65254							neg_control										0	0																	16653477	4	normgene->intron
16653479	3.81166	3.46944	2.19309	3.27916	3.54948	2.37034	3.36045	2.54825	2.40829							neg_control										0	0																	16653479	4	normgene->intron
16653481	3.36412	1.60566	2.54446	2.16297	2.0191	2.74521	1.71189	2.03444	2.13303							neg_control										0	0																	16653481	3	normgene->intron
16653483	7.0044	7.30855	6.97662	6.79768	6.98403	7.09292	6.6885	6.75822	7.0044							neg_control										0	0																	16653483	4	normgene->intron
16653485	5.05033	6.04167	5.35311	5.2674	4.64853	5.82858	5.27485	5.9886	5.43405							neg_control										0	0																	16653485	4	normgene->intron
16653487	5.9595	5.72424	5.92215	6.27379	6.19691	5.70041	6.41926	6.04703	6.49023							neg_control										0	0																	16653487	4	normgene->intron
16653489	3.10682	2.80271	3.50336	3.75025	2.87827	2.81489	3.34441	4.5307	4.24274							neg_control										0	0																	16653489	4	normgene->intron
16653491	5.61314	5.79544	6.48196	6.27651	6.05518	6.05658	5.6889	5.00262	5.85469							neg_control										0	0																	16653491	4	normgene->intron
16653493	3.99608	5.63942	5.68871	4.85004	4.89023	4.39957	4.76075	3.94105	4.6399							neg_control										0	0																	16653493	4	normgene->intron
16653495	5.56083	5.32396	6.09369	5.68726	4.9952	5.43223	6.1237	5.67252	5.16106							neg_control										0	0																	16653495	4	normgene->intron
16653497	3.72985	3.80647	4.72865	4.06257	4.32005	3.35859	4.64423	4.17312	4.13232							neg_control										0	0																	16653497	4	normgene->intron
16653499	3.52945	3.64866	3.74147	3.64866	3.64866	3.5958	3.81839	3.91411	4.20531							neg_control										0	0																	16653499	3	normgene->intron
16653501	7.34217	4.92032	6.73327	5.12908	4.18492	5.29012	5.32674	3.61012	5.2244							neg_control										0	0																	16653501	2	normgene->intron
16653503	6.30833	6.07077	6.64633	5.18927	5.99179	6.33137	6.74734	6.33137	5.69652							neg_control										0	0																	16653503	3	normgene->intron
16653505	4.53911	5.22106	5.21897	5.12205	4.27372	4.76474	4.74629	4.97143	5.55749							neg_control										0	0																	16653505	4	normgene->intron
16653507	6.86931	6.67817	6.81886	6.02927	5.4721	5.5826	6.46691	6.48643	6.27456							neg_control										0	0																	16653507	4	normgene->intron
16653509	6.18993	6.48417	6.37074	6.1066	6.03778	5.84255	5.58037	6.16414	5.69146							neg_control										0	0																	16653509	4	normgene->intron
16653511	4.74106	4.09458	4.30414	4.22928	4.02612	3.92906	4.52229	4.53163	4.25844							neg_control										0	0																	16653511	4	normgene->intron
16653513	6.55519	7.19683	6.62019	6.3703	5.71447	6.14978	6.89529	6.55849	6.07731							neg_control										0	0																	16653513	4	normgene->intron
16653515	3.88165	4.65425	4.9923	3.80585	4.44254	4.75706	5.02154	5.12017	4.38759							neg_control										0	0																	16653515	4	normgene->intron
16653517	3.07857	3.54284	3.61655	3.41258	3.53163	3.74522	4.93256	4.43372	3.67755							neg_control										0	0																	16653517	4	normgene->intron
16653519	1.21044	3.43093	1.3435	2.16297	2.58132	2.15356	1.82029	3.02851	1.76589							neg_control										0	0																	16653519	1	normgene->intron
16653521	5.55797	6.37624	5.89595	6.06541	6.53373	5.52884	6.61355	6.28073	5.78731							neg_control										0	0																	16653521	4	normgene->intron
16653523	3.81737	3.70114	3.69424	3.42521	3.50863	4.17223	3.30777	3.49812	2.94859							neg_control										0	0																	16653523	4	normgene->intron
16653525	3.85531	4.0025	3.07409	4.52659	2.31794	3.39449	3.0678	2.64377	3.20887							neg_control										0	0																	16653525	4	normgene->intron
16653527	3.46966	2.19872	3.06569	2.18701	2.48019	2.53981	2.46729	1.76326	2.63725							neg_control										0	0																	16653527	4	normgene->intron
16653529	4.08284	3.36338	3.3764	3.60113	3.56173	3.51402	3.68506	3.65317	3.71149							neg_control										0	0																	16653529	4	normgene->intron
16653531	4.45993	4.10999	4.35735	4.03894	4.14873	3.53275	3.95745	4.59758	3.96942							neg_control										0	0																	16653531	4	normgene->intron
16653533	2.04021	1.93442	1.72276	2.0062	1.84545	1.60175	2.18087	2.34631	1.86485							neg_control										0	0																	16653533	4	normgene->intron
16653535	3.40481	3.32419	3.12924	3.08521	3.661	3.51895	4.53192	3.64007	3.75116							neg_control										0	0																	16653535	4	normgene->intron
16653537	4.96527	4.94255	4.36735	5.48922	4.45034	4.72899	4.43234	4.64918	4.51723							neg_control										0	0																	16653537	4	normgene->intron
16653539	4.56712	4.05517	4.11262	4.73936	4.37302	3.75714	4.3056	3.95535	4.6209							neg_control										0	0																	16653539	4	normgene->intron
16653541	3.85897	3.71115	3.60802	3.16814	3.18684	3.53167	3.56633	3.39579	4.08206							neg_control										0	0																	16653541	4	normgene->intron
16653543	3.41011	3.11657	3.26075	3.75083	3.60935	3.30649	4.41199	3.29765	3.60222							neg_control										0	0																	16653543	4	normgene->intron
16653545	3.72501	4.40932	3.36341	4.52468	3.23518	3.73311	3.6472	3.6506	3.98163							neg_control										0	0																	16653545	4	normgene->intron
16653547	5.51601	5.0231	5.18647	5.1295	5.03149	5.22431	5.34026	5.27667	5.14269							neg_control										0	0																	16653547	4	normgene->intron
16653549	4.80827	3.4635	4.14296	4.31883	3.68953	4.03492	3.42167	4.92085	5.17893							neg_control										0	0																	16653549	4	normgene->intron
16653551	4.03728	4.0592	3.616	4.22081	4.62051	3.76071	5.01621	3.75163	3.88223							neg_control										0	0																	16653551	4	normgene->intron
16653557	3.99336	3.11573	4.54996	3.66489	4.71773	2.99168	4.20476	4.34235	4.33014							neg_control										0	0																	16653557	4	normgene->intron
16653559	2.49409	2.05853	2.92499	4.14023	1.95858	2.63978	2.77437	2.84301	2.63978							neg_control										0	0																	16653559	3	normgene->intron
16653561	3.45405	3.7454	4.34534	3.70114	3.2107	3.69297	4.80767	3.82694	2.93169							neg_control										0	0																	16653561	4	normgene->intron
16653563	3.66671	4.22202	4.18507	4.18982	4.95146	4.42652	4.29845	4.77681	4.47685							neg_control										0	0																	16653563	4	normgene->intron
16653565	2.68146	3.5335	4.36887	3.39731	2.31434	2.95115	3.0476	3.55133	3.14441							neg_control										0	0																	16653565	4	normgene->intron
16653567	4.67661	4.44755	5.00323	4.22721	4.71463	5.52143	5.42488	4.7631	4.50269							neg_control										0	0																	16653567	4	normgene->intron
16653569	4.39933	4.43496	5.28114	3.0255	4.743	3.66742	5.23062	4.99103	4.07651							neg_control										0	0																	16653569	4	normgene->intron
16653571	3.37384	3.40326	3.41567	2.87752	3.27291	3.7105	4.23934	3.35744	3.18654							neg_control										0	0																	16653571	4	normgene->intron
16653573	2.19398	2.57182	2.77561	2.60811	2.45825	2.65916	3.02359	2.06343	2.11322							neg_control										0	0																	16653573	4	normgene->intron
16653575	4.49885	4.37587	3.80215	4.50139	3.4962	4.40447	4.65651	4.17137	4.47733							neg_control										0	0																	16653575	4	normgene->intron
16653577	4.08331	4.06132	5.508	4.93142	4.83181	3.92469	5.63938	4.7152	5.97459							neg_control										0	0																	16653577	4	normgene->intron
16653579	5.34249	4.68012	5.20448	5.70734	5.49937	5.73354	5.57744	5.27819	5.90831							neg_control										0	0																	16653579	4	normgene->intron
16653581	6.10072	5.64769	5.37927	5.65383	5.0243	5.60413	5.79138	5.86482	5.43039							neg_control										0	0																	16653581	4	normgene->intron
16653583	2.63677	4.91902	4.45392	3.42245	3.09557	3.84882	4.37941	2.99653	4.05392							neg_control										0	0																	16653583	4	normgene->intron
16653585	3.84472	4.8966	4.3042	4.01928	4.36041	3.76011	4.4387	2.65393	4.15295							neg_control										0	0																	16653585	4	normgene->intron
16653587	4.0646	4.23404	4.41059	4.17576	3.41742	4.1676	4.30006	3.71428	3.94811							neg_control										0	0																	16653587	4	normgene->intron
16653589	1.89551	2.71852	2.5609	3.00772	2.22426	2.00975	2.27712	2.13837	2.95584							neg_control										0	0																	16653589	3	normgene->intron
16653591	3.57999	3.42977	3.75003	3.75648	4.49786	4.42254	3.89108	3.97539	3.55309							neg_control										0	0																	16653591	4	normgene->intron
16653593	2.53209	2.35299	3.29241	1.44772	3.5043	2.61273	3.61627	2.41103	1.37327							neg_control										0	0																	16653593	3	normgene->intron
16653595	5.24712	5.37943	4.71952	5.8925	5.83662	5.68023	5.60926	5.82171	5.59927							neg_control										0	0																	16653595	4	normgene->intron
16653597	5.08284	4.91506	5.21294	5.01589	4.74728	4.52834	4.43625	4.59441	4.55314							neg_control										0	0																	16653597	4	normgene->intron
16653599	2.60616	4.12167	3.24744	3.47661	4.34945	4.33187	3.85623	4.59286	4.27552							neg_control										0	0																	16653599	4	normgene->intron
16653601	3.16696	4.10373	3.83915	4.21432	3.2347	3.781	3.13498	3.2358	3.19309							neg_control										0	0																	16653601	4	normgene->intron
16653603	3.31495	2.77912	2.8036	3.14624	3.12442	3.00521	3.03196	3.26989	2.80553							neg_control										0	0																	16653603	4	normgene->intron
16653605	5.59124	5.6488	5.25182	4.84615	5.19062	5.29798	4.27592	5.6177	4.77174							neg_control										0	0																	16653605	4	normgene->intron
16653607	2.15476	3.11964	3.12729	2.27387	2.04294	2.53653	1.88741	2.63296	2.39356							neg_control										0	0																	16653607	4	normgene->intron
16653609	2.2575	2.04447	1.9484	1.68048	2.36989	2.33094	1.79263	2.63911	2.04447							neg_control										0	0																	16653609	3	normgene->intron
16653611	2.60597	1.65956	2.51251	2.17042	1.85976	1.89231	3.00986	1.8662	2.86603							neg_control										0	0																	16653611	3	normgene->intron
16653613	2.5676	3.06454	2.57487	2.70662	2.78167	2.90607	3.28673	2.93139	2.99686							neg_control										0	0																	16653613	4	normgene->intron
16653615	4.6798	4.97291	5.78918	4.85283	5.47301	4.64779	4.33283	5.11487	4.40337							neg_control										0	0																	16653615	4	normgene->intron
16653617	2.85148	2.95963	2.48753	2.53116	2.53292	2.62486	2.32035	2.67203	2.69323							neg_control										0	0																	16653617	4	normgene->intron
16653619	2.89506	2.27192	2.52652	2.53445	2.44463	2.93939	2.88415	3.1962	2.95785							neg_control										0	0																	16653619	4	normgene->intron
16653621	2.72316	2.833	3.24255	2.4708	2.66503	2.67069	2.36379	2.24412	2.66503							neg_control										0	0																	16653621	4	normgene->intron
16653623	7.13421	6.84902	6.79792	6.51981	7.2607	6.96699	6.74735	7.01798	7.01623							neg_control										0	0																	16653623	4	normgene->intron
16653625	3.21722	2.41989	3.24841	2.7351	2.89873	2.76053	2.92715	3.28715	2.63229							neg_control										0	0																	16653625	4	normgene->intron
16653627	4.48001	2.57426	3.62775	3.35197	2.65388	3.58623	3.03886	3.69245	4.23738							neg_control										0	0																	16653627	4	normgene->intron
16653629	4.95956	4.9849	4.48424	4.95345	4.33003	5.56839	4.14165	5.00325	4.82186							neg_control										0	0																	16653629	4	normgene->intron
16653631	4.85069	4.5716	4.60005	3.50964	4.25634	3.36256	4.31327	3.62266	4.48772							neg_control										0	0																	16653631	4	normgene->intron
16653633	2.3286	3.26297	3.13427	3.90971	2.63596	2.65345	3.28905	2.67528	3.01955							neg_control										0	0																	16653633	4	normgene->intron
16653635	2.98572	2.43663	3.38302	2.87499	3.18056	1.96276	2.52691	3.22263	3.10087							neg_control										0	0																	16653635	4	normgene->intron
16653637	4.4548	4.08063	3.72001	3.71744	3.64624	4.2485	4.87514	3.3081	4.37937							neg_control										0	0																	16653637	4	normgene->intron
16653639	2.33709	2.32316	3.04966	1.91241	1.91002	2.90438	2.2887	2.34768	2.31405							neg_control										0	0																	16653639	4	normgene->intron
16653641	5.01572	5.79655	5.80494	5.85065	5.82802	4.97478	5.41431	5.71856	5.78528							neg_control										0	0																	16653641	4	normgene->intron
16653643	5.58477	5.56626	5.98968	5.19722	5.39987	6.30611	4.70045	5.8751	4.79224							neg_control										0	0																	16653643	2	normgene->intron
16653645	5.05279	6.06065	5.28268	5.47296	5.14174	5.30876	6.39475	5.7788	5.47296							neg_control										0	0																	16653645	3	normgene->intron
16653647	6.2923	6.43724	6.69123	6.18113	6.68142	7.21741	6.83772	5.85452	6.47681							neg_control										0	0																	16653647	2	normgene->intron
16653649	5.28023	5.98801	5.88239	6.09418	5.78288	6.04601	5.68685	4.97861	5.56005							neg_control										0	0																	16653649	4	normgene->intron
16653651	6.37645	5.84891	5.69652	4.96829	6.20017	5.06241	6.33137	5.96381	5.72104							neg_control										0	0																	16653651	1	normgene->intron
16653653	4.93899	5.94859	5.85709	5.24227	5.00023	5.11667	6.01543	5.79574	5.49705							neg_control										0	0																	16653653	4	normgene->intron
16653655	3.02851	2.26627	2.19145	4.60069	3.80237	3.11101	1.44772	3.717	3.0565							neg_control										0	0																	16653655	3	normgene->intron
16653657	2.3111	4.54427	2.49139	1.68048	1.77556	2.40659	1.93007	1.87531	2.22689							neg_control										0	0																	16653657	1	normgene->intron
16653659	6.0736	6.01846	6.28513	5.64619	4.78299	5.93003	5.74934	5.19571	5.98167							neg_control										0	0																	16653659	3	normgene->intron
16653661	5.19464	6.02478	5.95412	5.87846	5.44383	5.20028	5.60823	5.76463	5.92301							neg_control										0	0																	16653661	4	normgene->intron
16653663	5.84977	6.02663	5.92212	6.48515	5.30876	6.38798	6.57569	5.99319	6.02663							neg_control										0	0																	16653663	3	normgene->intron
16653665	4.41547	5.94248	5.07554	5.29262	5.81917	4.52909	5.42514	4.97036	5.03089							neg_control										0	0																	16653665	4	normgene->intron
16653667	4.88202	4.81008	5.18989	4.95682	5.45592	5.12233	4.2187	4.88055	5.04385							neg_control										0	0																	16653667	4	normgene->intron
16653669	3.87596	5.1409	3.92346	3.94721	4.53411	3.61573	4.63221	3.7191	4.56283							neg_control										0	0																	16653669	4	normgene->intron
16653671	4.6733	5.40666	5.28236	3.90885	5.65088	4.80195	5.69451	5.31458	4.2267							neg_control										0	0																	16653671	2	normgene->intron
16653673	6.45435	6.25052	6.70153	6.36228	6.61055	6.34052	7.04283	6.3884	6.51589							neg_control										0	0																	16653673	4	normgene->intron
16653675	5.6595	4.60214	5.17707	5.30876	4.82003	4.89095	4.5594	5.53995	4.47406							neg_control										0	0																	16653675	3	normgene->intron
16653679	3.57293	4.43117	4.00647	4.49802	5.16565	3.84058	3.97034	4.06985	3.75225							neg_control										0	0																	16653679	4	normgene->intron
16653681	6.6724	6.89483	7.29177	7.28256	7.5214	7.17017	6.9121	7.26026	7.52052							neg_control										0	0																	16653681	4	normgene->intron
16653683	5.59229	5.86234	6.3263	5.29101	5.5229	4.86556	6.36484	4.51915	5.40106							neg_control										0	0																	16653683	4	normgene->intron
16653685	5.16451	6.04117	5.44868	5.46824	5.26493	5.80716	5.99976	6.06341	5.66241							neg_control										0	0																	16653685	4	normgene->intron
16653687	6.40892	6.90239	7.27562	6.80078	6.78642	6.65129	6.76391	6.93762	7.11294							neg_control										0	0																	16653687	4	normgene->intron
16653689	4.9816	4.52129	5.42025	4.45803	4.66632	4.07187	5.01637	4.38432	4.05463							neg_control										0	0																	16653689	4	normgene->intron
16653691	3.60836	3.8207	4.71177	3.83163	4.32376	4.1091	4.6969	4.83016	4.72602							neg_control										0	0																	16653691	4	normgene->intron
16653693	4.4352	4.26922	2.35	3.48329	2.21467	3.10413	4.53201	3.06803	3.51197							neg_control										0	0																	16653693	4	normgene->intron
16653695	3.75162	4.2455	3.8934	3.59161	3.61726	2.99015	3.12182	4.56776	3.83278							neg_control										0	0																	16653695	4	normgene->intron
16653697	6.3312	6.28073	6.739	5.78349	5.83775	6.08737	7.05375	6.38867	6.28073							neg_control										0	0																	16653697	3	normgene->intron
16653699	6.85441	6.99949	6.98523	6.77467	7.00493	6.77392	7.09671	6.72337	6.88916							neg_control										0	0																	16653699	4	normgene->intron
16653701	3.58973	3.49029	3.89255	3.79334	4.4238	3.52078	4.12287	3.0085	3.92202							neg_control										0	0																	16653701	4	normgene->intron
16653703	5.97315	5.53817	5.67361	5.75868	5.82332	5.18236	5.68952	5.92772	5.4349							neg_control										0	0																	16653703	4	normgene->intron
16653705	2.19426	2.98189	3.86322	2.60981	2.86222	2.28476	2.69468	2.56704	2.77172							neg_control										0	0																	16653705	4	normgene->intron
16653707	5.66581	5.25783	6.17595	5.44581	5.35002	5.41107	6.10471	5.49647	5.61427							neg_control										0	0																	16653707	4	normgene->intron
16653709	4.9149	5.48158	4.56697	5.68458	5.21703	4.38871	5.8888	5.29067	5.70813							neg_control										0	0																	16653709	4	normgene->intron
16653711	5.49967	5.57002	6.27224	5.10933	5.59681	4.80404	6.13625	5.82209	6.17107							neg_control										0	0																	16653711	4	normgene->intron
16653713	4.34098	5.79603	5.29759	5.25827	4.21325	5.09973	5.70838	5.29616	5.24107							neg_control										0	0																	16653713	4	normgene->intron
16653715	2.90103	3.23634	3.73021	2.58872	3.03239	3.46152	3.61681	3.05778	2.91544							neg_control										0	0																	16653715	4	normgene->intron
16653717	5.47596	5.90094	5.21527	4.91963	5.65186	4.04385	5.9211	4.41734	5.53166							neg_control										0	0																	16653717	4	normgene->intron
16653719	3.67533	4.47409	4.93365	2.6911	3.43058	3.98582	4.39298	4.54126	4.30662							neg_control										0	0																	16653719	4	normgene->intron
16653721	5.33653	5.03172	5.53569	5.45961	5.55113	5.09141	6.23868	5.40291	5.88628							neg_control										0	0																	16653721	4	normgene->intron
16653723	3.50203	3.45842	4.3465	4.86216	4.72762	4.42594	3.33872	4.3786	4.48911							neg_control										0	0																	16653723	4	normgene->intron
16653725	5.91792	4.90261	6.15574	5.53525	5.29852	5.03222	5.61067	5.51204	5.19338							neg_control										0	0																	16653725	4	normgene->intron
16653727	6.92571	7.15376	7.4338	6.14125	7.20883	6.40699	6.87819	6.87234	6.36093							neg_control										0	0																	16653727	3	normgene->intron
16653729	7.11488	7.18629	7.80069	7.19551	7.30949	6.59963	7.30799	6.97819	6.86749							neg_control										0	0																	16653729	4	normgene->intron
16653731	4.79514	3.76525	5.12976	5.45493	4.60571	3.8076	5.25059	4.99908	5.08774							neg_control										0	0																	16653731	4	normgene->intron
16653733	5.27142	5.43116	6.14307	5.61678	5.13361	4.47305	5.45199	5.47695	4.32669							neg_control										0	0																	16653733	4	normgene->intron
16653735	4.7205	4.48521	4.70216	4.39518	4.17143	3.6507	4.57776	3.48871	4.22792							neg_control										0	0																	16653735	4	normgene->intron
16653737	4.65644	4.14988	4.91532	3.80336	3.95836	4.23561	4.58346	4.13045	4.86269							neg_control										0	0																	16653737	4	normgene->intron
16653739	5.64881	5.50353	5.94269	5.70772	5.52427	5.52416	5.89298	5.79016	5.80256							neg_control										0	0																	16653739	4	normgene->intron
16653741	6.33251	6.95724	6.21829	6.23312	6.5102	5.85347	6.71407	6.39971	6.60288							neg_control										0	0																	16653741	4	normgene->intron
16653743	6.46396	6.17187	6.81571	5.89348	6.51249	6.58673	6.26208	6.76163	6.79777							neg_control										0	0																	16653743	4	normgene->intron
16653745	8.53773	8.52771	8.82613	8.58783	8.78422	8.67273	8.76903	8.70136	8.90683							neg_control										0	0																	16653745	4	normgene->intron
16653747	9.556	9.75613	9.85117	9.84857	9.80665	9.88103	9.99779	9.89603	9.97992							neg_control										0	0																	16653747	4	normgene->intron
16653749	8.79422	8.80638	8.92536	8.65007	8.75412	8.78278	8.80647	8.73714	9.15522							neg_control										0	0																	16653749	4	normgene->intron
16653751	8.42762	8.55006	8.71504	8.31614	8.43481	8.39567	8.52635	8.21291	8.77514							neg_control										0	0																	16653751	4	normgene->intron
16653753	8.3868	8.58351	8.62999	8.77436	8.271	8.24041	8.69795	8.44127	8.74734							neg_control										0	0																	16653753	4	normgene->intron
16653755	8.71443	8.62566	8.82734	8.87609	8.54928	8.72798	8.79336	8.54916	8.93977							neg_control										0	0																	16653755	4	normgene->intron
16653757	6.93031	6.68317	6.87448	6.43663	6.8512	6.751	6.68416	6.74645	6.83771							neg_control										0	0																	16653757	4	normgene->intron
16653761	6.35047	6.53814	6.13234	6.07392	5.66421	6.21856	6.29523	6.09763	6.39987							neg_control										0	0																	16653761	4	normgene->intron
16653763	6.99317	7.1517	7.17298	6.71024	6.62689	7.26832	7.09091	7.00939	6.97744							neg_control										0	0																	16653763	4	normgene->intron
16653765	6.99467	7.10589	7.36117	7.2176	7.09509	7.65206	7.25454	7.31683	7.3296							neg_control										0	0																	16653765	4	normgene->intron
16653767	6.76522	6.9786	6.91515	6.62284	6.75068	6.54474	6.92521	6.44612	6.60846							neg_control										0	0																	16653767	4	normgene->intron
16653769	6.79817	7.08719	6.79561	6.7671	6.459	6.75647	6.99236	6.73804	6.66912							neg_control										0	0																	16653769	4	normgene->intron
16653771	4.32544	4.5766	4.56504	4.24683	4.68915	4.13706	4.59883	4.6705	4.4281							neg_control										0	0																	16653771	4	normgene->intron
16653773	6.64136	6.03623	6.40511	6.36834	5.77441	6.78028	6.48613	6.09889	6.46268							neg_control										0	0																	16653773	4	normgene->intron
16653775	4.12023	4.89731	4.33876	4.57182	4.47223	4.0379	4.85625	4.79724	4.27337							neg_control										0	0																	16653775	4	normgene->intron
16653777	7.10313	7.19183	7.39742	7.04379	6.78647	7.07888	7.37193	7.40788	7.33873							neg_control										0	0																	16653777	4	normgene->intron
16653779	6.76561	7.28614	7.07205	6.47878	6.77586	7.13286	7.46378	6.90215	7.15481							neg_control										0	0																	16653779	4	normgene->intron
16653781	4.15716	4.88708	5.28649	4.02804	4.13761	4.20842	5.85965	5.36084	4.99244							neg_control										0	0																	16653781	4	normgene->intron
16653783	4.84596	4.23093	5.94832	4.32223	5.59737	4.87699	5.16167	6.05861	5.30876							neg_control										0	0																	16653783	3	normgene->intron
16653785	4.90018	7.22532	7.27377	6.83251	6.549	6.23251	7.08005	6.69539	6.66095							neg_control										0	0																	16653785	1	normgene->intron
16653787	3.89674	4.11906	4.33441	4.06208	4.05555	3.84086	4.76988	5.07067	4.09894							neg_control										0	0																	16653787	4	normgene->intron
16653789	5.24648	5.4064	5.84822	5.58639	5.50026	5.02744	6.0723	5.46802	5.95744							neg_control										0	0																	16653789	4	normgene->intron
16653791	5.1616	4.90911	5.70846	5.00664	5.2363	6.18049	5.43533	5.02764	5.44183							neg_control										0	0																	16653791	4	normgene->intron
16653793	6.13201	5.67248	6.51361	5.94921	5.13797	6.14005	6.35109	6.28167	6.32326							neg_control										0	0																	16653793	4	normgene->intron
16653795	5.58806	4.68119	5.66224	6.07274	5.73564	4.75553	5.87368	6.07479	5.78788							neg_control										0	0																	16653795	4	normgene->intron
16653797	6.1559	5.87646	6.58478	6.38324	6.36145	6.65909	6.84955	6.57543	6.31133							neg_control										0	0																	16653797	3	normgene->intron
16653799	5.60181	6.22021	5.76838	5.22697	5.61546	5.03939	6.02714	5.82751	5.90281							neg_control										0	0																	16653799	4	normgene->intron
16653801	5.52262	5.85169	6.71263	4.80603	6.35249	5.21397	6.29883	6.45403	5.99932							neg_control										0	0																	16653801	3	normgene->intron
16653803	8.38536	8.44416	8.61958	8.36147	8.40665	8.34663	8.90855	8.44825	8.69344							neg_control										0	0																	16653803	4	normgene->intron
16653805	7.43558	7.40619	7.65686	7.59299	7.58028	7.173	7.21043	7.46534	7.50207							neg_control										0	0																	16653805	4	normgene->intron
16653807	3.95627	3.99591	3.6927	4.36827	4.35066	3.88719	4.53628	3.76237	4.07168							neg_control										0	0																	16653807	4	normgene->intron
16653809	5.22871	4.89489	5.72621	5.9036	5.11651	4.48486	5.54963	5.87449	5.52982							neg_control										0	0																	16653809	4	normgene->intron
16653811	5.31682	5.13772	5.59771	5.09732	5.24904	4.38683	5.85959	6.10738	5.68383							neg_control										0	0																	16653811	4	normgene->intron
16653813	4.55207	2.95314	4.35032	3.49638	3.51901	3.29426	4.56145	4.99991	3.84822							neg_control										0	0																	16653813	4	normgene->intron
16653815	7.07625	7.55947	7.66614	6.33915	7.36142	7.04232	7.45769	7.04381	7.12932							neg_control										0	0																	16653815	4	normgene->intron
16653817	6.7858	6.99969	7.22286	6.48273	7.03456	7.015	6.80634	6.57332	6.89248							neg_control										0	0																	16653817	4	normgene->intron
16653819	4.64314	5.2719	5.81454	5.47296	3.74717	4.35048	5.22552	5.89813	5.39233							neg_control										0	0																	16653819	3	normgene->intron
16653821	3.57798	3.2269	2.83547	2.57005	2.73566	2.68468	2.54472	3.41564	4.35912							neg_control										0	0																	16653821	4	normgene->intron
16653823	2.12079	1.72802	2.08593	2.76912	2.12894	1.45591	2.10721	1.81114	1.8291							neg_control										0	0																	16653823	2	normgene->intron
16653825	5.7343	5.63612	5.56064	5.54612	5.82877	4.98353	5.76619	5.99393	5.55582							neg_control										0	0																	16653825	4	normgene->intron
16653827	5.9673	5.76571	5.84581	5.81657	5.58736	5.40962	6.69541	6.48961	5.91696							neg_control										0	0																	16653827	4	normgene->intron
16653829	6.61753	6.45775	6.50428	6.68555	6.57241	6.25322	6.98817	6.79459	7.24047							neg_control										0	0																	16653829	4	normgene->intron
16653831	6.25524	5.86536	6.17969	6.36224	6.74065	5.71689	6.73962	6.52771	6.44126							neg_control										0	0																	16653831	4	normgene->intron
16653833	5.8044	5.46822	5.76644	5.262	5.72579	5.54285	5.13819	5.19138	5.95848							neg_control										0	0																	16653833	4	normgene->intron
16653835	6.89328	7.33627	6.92166	6.83761	6.80415	7.22847	7.40638	7.22254	6.86994							neg_control										0	0																	16653835	4	normgene->intron
16653837	6.38546	6.53996	6.49657	6.79764	5.98214	6.582	7.04404	6.90618	6.84711							neg_control										0	0																	16653837	4	normgene->intron
16653839	4.76181	6.22033	5.70302	6.18691	5.69586	5.65974	6.59551	6.23114	5.99773							neg_control										0	0																	16653839	4	normgene->intron
16653841	6.39053	5.40666	5.83805	4.95701	5.41492	5.12892	5.55499	5.36926	5.49854							neg_control										0	0																	16653841	4	normgene->intron
16653843	5.64059	5.66762	6.22067	5.36039	5.2005	4.24448	6.08082	5.55696	5.65437							neg_control										0	0																	16653843	4	normgene->intron
16653845	5.87573	6.72125	6.84016	6.60032	6.61136	6.71375	6.93327	6.83429	6.96642							neg_control										0	0																	16653845	4	normgene->intron
16653847	3.78155	3.84257	4.43166	3.30376	4.07698	3.23929	4.07475	2.98202	3.94239							neg_control										0	0																	16653847	3	normgene->intron
16653849	4.89432	5.82751	5.21259	5.89063	5.77896	6.06415	5.73516	4.68393	6.05348							neg_control										0	0																	16653849	4	normgene->intron
16653851	4.35982	4.90157	4.95098	4.69236	4.75433	4.39421	4.9537	3.99948	3.93774							neg_control										0	0																	16653851	4	normgene->intron
16653853	4.38999	3.93234	5.3387	3.84333	4.3439	4.19429	5.17219	5.04316	4.04414							neg_control										0	0																	16653853	4	normgene->intron
16653855	3.88598	2.77447	5.13709	3.11563	3.98681	3.0908	5.08756	4.57086	3.6928							neg_control										0	0																	16653855	4	normgene->intron
16653857	2.28031	2.61881	2.75172	2.24245	2.60234	2.10878	3.0348	2.61881	2.42577							neg_control										0	0																	16653857	4	normgene->intron
16653859	3.7633	3.62639	3.76573	3.43139	3.08621	3.30552	4.16107	3.61859	3.66065							neg_control										0	0																	16653859	4	normgene->intron
16653861	4.77961	5.43239	4.54405	4.43476	3.24165	4.33604	4.81212	4.77736	4.91796							neg_control										0	0																	16653861	4	normgene->intron
16653863	7.06433	5.63942	5.87515	4.7938	4.13593	5.07359	5.51721	5.19336	5.7332							neg_control										0	0																	16653863	4	normgene->intron
16653865	3.55783	4.31541	4.48136	4.09982	4.1802	3.93336	4.21478	3.933	3.8618							neg_control										0	0																	16653865	4	normgene->intron
16653867	6.64689	6.82828	6.74106	7.03042	7.20386	6.82828	7.06631	6.75617	6.55644							neg_control										0	0																	16653867	3	normgene->intron
16653869	3.96757	2.71852	4.30298	1.95858	2.48231	2.24504	2.68307	1.51738	2.53983							neg_control										0	0																	16653869	1	normgene->intron
16653871	4.52556	4.85035	4.54132	5.29101	4.07413	4.30083	4.8555	4.19988	5.2146							neg_control										0	0																	16653871	4	normgene->intron
16653873	3.83163	2.49139	4.07698	2.39413	1.85699	2.61273	2.39413	4.4024	2.71852							neg_control										0	0																	16653873	1	normgene->intron
16653875	2.51778	2.5876	3.14099	2.74111	3.63926	3.03314	3.95841	3.00248	3.48242							neg_control										0	0																	16653875	4	normgene->intron
16653877	4.47909	4.43312	5.03165	4.68413	4.76004	3.57214	4.97015	4.93417	5.08751							neg_control										0	0																	16653877	4	normgene->intron
16653879	5.44379	3.43093	4.48909	5.89813	5.32147	5.58616	5.44379	5.7621	5.51913							neg_control										0	0																	16653879	3	normgene->intron
16653881	2.35569	2.28436	2.37089	1.90198	2.33919	1.98652	3.1481	2.09391	2.33852							neg_control										0	0																	16653881	4	normgene->intron
16653885	3.44963	3.98421	3.53896	3.30974	4.47259	3.72181	3.807	3.38788	4.04575							neg_control										0	0																	16653885	4	normgene->intron
16653887	2.20634	2.78758	3.1326	3.6269	2.53795	2.11626	3.26773	1.85853	2.77386							neg_control										0	0																	16653887	4	normgene->intron
16653889	5.81246	5.97346	5.67058	5.48866	5.37199	4.96883	6.0638	5.709	5.52252							neg_control										0	0																	16653889	4	normgene->intron
16653891	5.34068	5.06571	5.0676	5.38841	5.40448	5.20975	5.21804	5.20551	5.28835							neg_control										0	0																	16653891	4	normgene->intron
16653893	5.93739	5.3548	6.84417	6.20284	6.04668	6.08761	6.38251	6.16237	6.3839							neg_control										0	0																	16653893	4	normgene->intron
16653895	4.4945	3.86208	5.4327	4.61083	3.15798	4.39761	4.61083	4.61083	4.85357							neg_control										0	0																	16653895	3	normgene->intron
16653897	4.50862	4.96325	3.61773	4.53193	4.07813	3.96074	5.11808	4.60091	3.87303							neg_control										0	0																	16653897	4	normgene->intron
16653899	4.43747	5.34006	4.8768	5.33604	5.43602	4.56254	5.40851	5.43981	5.85004							neg_control										0	0																	16653899	4	normgene->intron
16653901	1.94269	2.05585	2.20584	2.03524	1.60566	2.32171	2.52607	1.95858	1.92382							neg_control										0	0																	16653901	3	normgene->intron
16653903	4.01807	5.24275	3.70986	3.88479	4.52865	4.31093	4.57237	3.97718	3.84014							neg_control										0	0																	16653903	4	normgene->intron
16653905	3.64317	3.67099	3.75201	4.08668	4.12162	3.74402	3.52685	4.0254	4.34092							neg_control										0	0																	16653905	4	normgene->intron
16653907	2.01346	3.33407	2.81531	3.19338	3.49565	3.01024	2.4094	2.01412	2.46056							neg_control										0	0																	16653907	4	normgene->intron
16653909	4.20436	3.5369	4.3621	3.83968	4.64374	3.47363	3.85689	3.71812	4.23214							neg_control										0	0																	16653909	4	normgene->intron
16653913	1.91779	2.53571	2.17312	2.32076	2.31672	2.15045	1.76352	2.01065	2.90943							neg_control										0	0																	16653913	4	normgene->intron
16653915	4.64372	6.07722	5.19251	6.09901	5.36691	5.54824	5.74648	5.24047	5.33956							neg_control										0	0																	16653915	4	normgene->intron
16653917	3.69177	5.17607	4.15761	4.49796	4.29498	4.21717	4.55482	3.90654	4.64398							neg_control										0	0																	16653917	4	normgene->intron
16653919	3.21014	3.75535	3.83722	3.46021	3.59415	4.06936	3.3402	2.94879	3.78759							neg_control										0	0																	16653919	4	normgene->intron
16653921	8.5227	8.39669	8.48006	8.54451	8.37622	8.69004	8.36885	8.60989	8.96819							neg_control										0	0																	16653921	4	normgene->intron
16653923	8.28731	8.38681	8.24268	8.26221	8.12105	8.05334	8.01632	8.18412	8.39059							neg_control										0	0																	16653923	4	normgene->intron
16653925	6.34194	6.43028	6.57078	6.2	6.30568	5.86633	5.98731	6.18842	6.29105							neg_control										0	0																	16653925	4	normgene->intron
16653927	7.86633	7.22535	7.57479	7.66178	7.76434	7.6708	8.08218	7.62594	7.90311							neg_control										0	0																	16653927	4	normgene->intron
16653929	8.00908	7.97312	8.26194	7.69334	7.90671	7.59018	7.87189	7.89421	8.11697							neg_control										0	0																	16653929	4	normgene->intron
16653931	7.18449	7.25228	7.74977	6.86235	7.07016	6.66989	6.9747	7.37912	7.601							neg_control										0	0																	16653931	4	normgene->intron
16653933	6.0922	5.77097	6.2059	6.02786	6.06725	5.5943	6.32293	6.11759	5.50452							neg_control										0	0																	16653933	4	normgene->intron
16653935	3.6119	4.12045	4.33365	4.22527	3.81469	3.0167	4.0633	4.5492	3.47546							neg_control										0	0																	16653935	4	normgene->intron
16653937	3.86832	5.01998	5.23619	4.87704	5.28709	5.29794	4.76109	4.5852	5.07412							neg_control										0	0																	16653937	4	normgene->intron
16653939	1.59635	1.65864	2.0337	2.2846	2.04018	2.25337	1.93015	1.89487	2.01028							neg_control										0	0																	16653939	4	normgene->intron
16653941	4.01743	3.90737	3.90091	3.75038	3.201	3.39947	3.11059	3.7348	3.30807							neg_control										0	0																	16653941	4	normgene->intron
16653943	2.27128	2.43822	2.61653	2.41172	2.22443	2.79802	3.30503	2.49572	2.48254							neg_control										0	0																	16653943	4	normgene->intron
16653945	4.82288	3.62597	4.3788	4.59356	3.68977	4.51817	3.36711	3.2459	4.44859							neg_control										0	0																	16653945	4	normgene->intron
16653947	5.76938	6.33094	5.18614	6.11505	6.59963	5.78342	6.25288	6.25674	6.21184							neg_control										0	0																	16653947	4	normgene->intron
16653949	4.45328	4.94767	4.37188	5.02845	3.9064	4.3323	3.72847	5.13719	4.20262							neg_control										0	0																	16653949	3	normgene->intron
16653951	2.26706	2.06521	2.494	3.29693	1.80588	1.96249	1.81012	1.74875	1.99005							neg_control										0	0																	16653951	4	normgene->intron
16653953	2.31913	3.58837	2.81131	2.15722	2.85913	2.99227	3.78437	2.71958	3.00238							neg_control										0	0																	16653953	4	normgene->intron
16653955	5.01364	5.01364	3.11101	5.3951	4.84553	4.88943	4.62379	4.4024	3.69092							neg_control										0	0																	16653955	1	normgene->intron
16653957	2.93354	2.26627	1.3435	1.8654	2.04447	2.24504	2.26627	2.59077	1.76589							neg_control										0	0																	16653957	1	normgene->intron
16653959	2.94422	2.3932	2.30444	2.13197	2.18857	3.23331	2.11641	1.79441	2.35676							neg_control										0	0																	16653959	4	normgene->intron
16653961	4.98355	4.95508	4.99243	4.92421	4.68704	4.82825	4.41892	5.23874	4.94698							neg_control										0	0																	16653961	4	normgene->intron
16653963	3.6925	4.30005	4.22192	4.21262	3.83873	3.49282	3.75973	3.9582	4.38108							neg_control										0	0																	16653963	4	normgene->intron
16653965	3.50759	4.03607	3.07247	3.30889	3.14234	2.62464	3.39002	3.61496	3.0075							neg_control										0	0																	16653965	4	normgene->intron
16653967	3.38451	3.86956	3.33657	3.36264	3.31128	3.36617	3.39823	3.72391	3.35254							neg_control										0	0																	16653967	4	normgene->intron
16653969	2.38194	2.53823	2.7823	2.76322	3.41426	2.63461	2.54159	3.09687	2.77189							neg_control										0	0																	16653969	3	normgene->intron
16653971	3.03068	4.18488	2.75883	2.1124	2.93137	2.91643	2.75946	2.27124	2.75795							neg_control										0	0																	16653971	4	normgene->intron
16653973	4.2881	4.84115	3.97205	3.93224	3.79051	4.19213	4.47963	3.91966	4.30368							neg_control										0	0																	16653973	4	normgene->intron
16653975	2.52504	3.68814	2.87456	1.96051	2.34712	2.63148	3.23098	2.64022	2.84148							neg_control										0	0																	16653975	4	normgene->intron
16653979	2.57699	2.7322	1.67114	1.5369	2.5444	2.20063	2.37583	2.09871	2.96472							neg_control										0	0																	16653979	4	normgene->intron
16653981	2.16068	2.32084	2.59428	2.29672	2.32834	2.0604	2.52866	2.31407	1.52989							neg_control										0	0																	16653981	4	normgene->intron
16653983	3.11872	2.33208	2.71784	2.28243	1.92295	2.16288	2.58557	1.86707	1.93986							neg_control										0	0																	16653983	4	normgene->intron
16653985	3.06926	3.24681	3.05954	3.13994	3.60519	2.83828	4.207	3.45236	2.83572							neg_control										0	0																	16653985	4	normgene->intron
16653987	6.75075	6.78462	7.18012	7.10333	7.11818	6.70092	6.81671	6.5184	6.83618							neg_control										0	0																	16653987	4	normgene->intron
16653989	5.38303	5.71792	5.17066	4.59556	5.5077	4.90506	3.87482	4.9507	4.92989							neg_control										0	0																	16653989	4	normgene->intron
16653991	2.48231	2.95943	2.92499	1.9628	2.33722	2.98568	2.09817	1.89544	2.48231							neg_control										0	0																	16653991	3	normgene->intron
16653993	4.64314	2.83041	5.72407	3.93794	2.69594	5.06241	3.87186	5.33283	4.43166							neg_control										0	0																	16653993	1	normgene->intron
16653995	3.01033	3.74279	3.96001	4.42063	3.92114	3.38142	3.28006	3.83885	2.51284							neg_control										0	0																	16653995	4	normgene->intron
16653997	4.48276	4.67173	4.56586	4.91604	4.60391	3.66705	4.32648	4.75451	4.54104							neg_control										0	0																	16653997	4	normgene->intron
16653999	3.9266	1.79154	2.26533	2.11286	2.37021	2.09953	2.68307	2.05897	2.28639							neg_control										0	0																	16653999	4	normgene->intron
16654001	3.19407	3.01167	3.6725	3.68788	2.92431	3.29143	2.28647	3.82602	2.60277							neg_control										0	0																	16654001	4	normgene->intron
16654003	3.78943	4.50731	4.32379	5.42832	4.55185	4.10752	4.58052	4.24814	4.26209							neg_control										0	0																	16654003	4	normgene->intron
16654005	2.00153	3.35431	2.99945	3.32532	2.82004	2.31075	2.49734	1.88607	2.61524							neg_control										0	0																	16654005	4	normgene->intron
16654007	3.26848	2.42394	3.57095	3.31044	2.60072	3.63565	3.65116	3.07454	3.73343							neg_control										0	0																	16654007	4	normgene->intron
16654009	4.89848	5.01425	5.58344	4.91802	5.66921	5.52252	5.31522	5.15013	5.5645							neg_control										0	0																	16654009	4	normgene->intron
16654011	4.42639	4.50629	5.14615	5.34757	6.30185	5.28146	4.93751	4.76012	5.24669							neg_control										0	0																	16654011	4	normgene->intron
16654013	2.89093	4.11061	4.00686	4.29689	4.13969	4.02385	4.05644	3.10463	3.84641							neg_control										0	0																	16654013	4	normgene->intron
16654015	2.50231	3.51494	3.87914	3.13457	3.42509	3.30359	4.64354	4.15772	2.97704							neg_control										0	0																	16654015	4	normgene->intron
16654017	5.54171	5.5261	5.33932	5.64619	5.71359	5.12502	5.48634	6.17599	5.78639							neg_control										0	0																	16654017	3	normgene->intron
16654019	2.87966	3.50546	3.6258	3.30702	3.5409	3.13277	3.24715	2.75373	3.85765							neg_control										0	0																	16654019	4	normgene->intron
16654021	5.02731	4.37489	4.22601	4.61115	4.83006	3.49677	3.047	5.05941	4.80891							neg_control										0	0																	16654021	2	normgene->intron
16654023	4.22436	5.63312	4.5935	4.77693	4.43374	5.36604	4.71499	4.70377	4.57408							neg_control										0	0																	16654023	4	normgene->intron
16654025	5.07527	5.44577	4.43166	4.98326	3.46064	4.66306	4.304	4.44521	4.68704							neg_control										0	0																	16654025	3	normgene->intron
16654027	1.68844	2.35853	2.43246	2.5249	2.14077	2.16886	2.1621	2.14623	2.08056							neg_control										0	0																	16654027	4	normgene->intron
16654029	2.02764	2.02166	2.14739	2.15715	2.28869	2.47121	2.26977	2.49533	3.07399							neg_control										0	0																	16654029	4	normgene->intron
16654031	3.24829	3.23376	3.84151	2.67865	3.61723	3.28022	2.8083	2.83856	3.05258							neg_control										0	0																	16654031	4	normgene->intron
16654033	8.5227	8.39669	8.48006	8.54451	8.37622	8.69004	8.36885	8.60989	8.96819							neg_control										0	0																	16654033	4	normgene->intron
16654035	8.28731	8.38681	8.24268	8.26221	8.12105	8.05334	8.01632	8.18412	8.39059							neg_control										0	0																	16654035	4	normgene->intron
16654037	6.34194	6.43028	6.57078	6.2	6.30568	5.86633	5.98731	6.18842	6.29105							neg_control										0	0																	16654037	4	normgene->intron
16654039	7.86633	7.22535	7.57479	7.66178	7.76434	7.6708	8.08218	7.62594	7.90311							neg_control										0	0																	16654039	4	normgene->intron
16654041	8.00908	7.97312	8.26194	7.69334	7.90671	7.59018	7.87189	7.89421	8.11697							neg_control										0	0																	16654041	4	normgene->intron
16654043	7.18449	7.25228	7.74977	6.86235	7.07016	6.66989	6.9747	7.37912	7.601							neg_control										0	0																	16654043	4	normgene->intron
16654045	6.0922	5.77097	6.2059	6.02786	6.06725	5.5943	6.32293	6.11759	5.50452							neg_control										0	0																	16654045	4	normgene->intron
16654047	4.91659	4.98347	5.17789	4.83353	4.76952	4.65319	4.79039	5.09226	4.77037							neg_control										0	0																	16654047	4	normgene->intron
16654049	5.44285	5.01422	5.79173	5.14159	4.98949	3.85625	5.84589	5.3224	5.36323							neg_control										0	0																	16654049	4	normgene->intron
16654051	5.86841	5.43063	5.81678	5.38939	5.27025	4.69838	5.64707	5.1558	4.79498							neg_control										0	0																	16654051	4	normgene->intron
16654053	6.79337	7.18293	7.30595	7.07524	6.95523	6.73412	7.4576	7.43809	7.06691							neg_control										0	0																	16654053	4	normgene->intron
16654055	5.40481	4.39907	5.25128	4.38149	4.80477	4.13923	4.61379	4.44848	5.46365							neg_control										0	0																	16654055	4	normgene->intron
16654057	4.05735	3.07753	4.348	3.11859	3.47145	3.29703	4.18266	3.16275	4.54892							neg_control										0	0																	16654057	4	normgene->intron
16654059	5.91395	6.1749	6.24086	6.08424	5.44206	5.6879	6.29137	5.76254	6.34045							neg_control										0	0																	16654059	4	normgene->intron
16654061	6.84053	6.53253	6.8091	6.17937	6.90722	6.198	6.69566	6.17222	6.63952							neg_control										0	0																	16654061	4	normgene->intron
16654063	6.14428	5.22354	6.13312	6.18512	5.42296	6.12254	5.70604	5.96616	6.00786							neg_control										0	0																	16654063	4	normgene->intron
16654065	7.64804	7.64136	7.69257	7.42565	7.3708	7.97145	7.241	7.00451	7.47069							neg_control										0	0																	16654065	2	normgene->intron
16654067	7.07819	6.99214	6.75732	6.5783	6.75449	5.84803	6.75449	6.2942	6.55163							neg_control										0	0																	16654067	3	normgene->intron
16654069	3.00747	2.41445	2.45054	3.02506	2.70381	2.69543	2.79997	2.41146	2.25353							neg_control										0	0																	16654069	4	normgene->intron
16654071	6.64299	6.68024	6.38043	6.84001	7.0003	6.68584	6.62852	7.11956	6.81044							neg_control										0	0																	16654071	4	normgene->intron
16654073	6.18212	6.83386	6.47885	6.7624	6.93236	6.82828	6.62405	6.28452	6.40321							neg_control										0	0																	16654073	3	normgene->intron
16654075	5.36003	5.59367	5.12463	4.95032	5.17001	5.334	5.34331	5.19223	5.26329							neg_control										0	0																	16654075	4	normgene->intron
16654079	6.72735	6.77312	7.32981	6.5675	6.96729	7.13002	7.03703	7.32625	7.09948							neg_control										0	0																	16654079	4	normgene->intron
16654081	4.36223	4.49905	4.72208	3.14226	4.3471	3.96594	3.97339	5.17406	4.00476							neg_control										0	0																	16654081	4	normgene->intron
16654083	4.9142	4.48314	3.82958	3.74922	4.85012	4.14495	3.9694	4.44454	4.24217							neg_control										0	0																	16654083	4	normgene->intron
16654085	3.50648	3.06689	3.14036	3.12531	3.13156	2.50785	2.72252	3.38486	3.54763							neg_control										0	0																	16654085	4	normgene->intron
16654087	4.9212	5.55525	5.31987	5.76641	5.39627	4.65181	4.97279	5.58075	5.37582							neg_control										0	0																	16654087	4	normgene->intron
16654089	4.42886	3.56201	5.80638	5.36967	4.2762	3.8389	4.55824	5.40696	5.1039							neg_control										0	0																	16654089	4	normgene->intron
16654093	2.71864	2.27271	1.78581	1.92093	1.68048	1.4641	1.82507	1.95437	1.70118							neg_control										0	0																	16654093	2	normgene->intron
16654095	5.29496	5.05279	6.05292	4.97483	5.18654	6.12547	5.96124	6.3693	5.93789							neg_control										0	0																	16654095	3	normgene->intron
16654097	5.6171	5.3128	5.80658	5.2719	6.20017	5.51913	6.17377	5.67158	5.1096							neg_control										0	0																	16654097	1	normgene->intron
16654099	5.84059	5.7554	6.1909	5.46371	5.74376	5.4193	6.10185	6.24635	6.12069							neg_control										0	0																	16654099	4	normgene->intron
16654101	5.1096	5.54039	5.93887	3.61627	4.17165	4.9473	5.32859	4.6172	5.81938							neg_control										0	0																	16654101	3	normgene->intron
16654103	2.10956	2.82182	3.11101	2.08448	3.37752	2.15915	2.26627	2.00201	2.12553							neg_control										0	0																	16654103	5	normgene->intron
16654105	2.3675	3.8999	2.87433	2.81682	2.58989	4.04877	3.63457	4.15858	3.24133							neg_control										0	0																	16654105	4	normgene->intron
16654107	5.1619	3.23125	4.71715	3.78609	3.52929	3.57514	3.31904	3.25003	3.98488							neg_control										0	0																	16654107	4	normgene->intron
16654109	4.69391	4.89862	4.93939	4.66916	4.81353	3.96033	4.82705	4.38844	4.39303							neg_control										0	0																	16654109	4	normgene->intron
16654111	5.96674	5.74001	4.69374	5.66027	4.97868	5.15529	5.20177	4.70372	6.01676							neg_control										0	0																	16654111	3	normgene->intron
16654113	4.01221	3.18764	3.02851	2.81226	4.16029	2.79802	3.87186	4.72373	3.26481							neg_control										0	0																	16654113	3	normgene->intron
16654115	2.19329	2.05585	2.13303	2.05585	2.56078	1.91852	2.13303	2.30117	2.0558							neg_control										0	0																	16654115	3	normgene->intron
16654117	4.00577	4.1879	5.25855	4.0254	4.12785	3.95224	4.91145	4.09691	4.58659							neg_control										0	0																	16654117	4	normgene->intron
16654119	5.49445	5.45259	5.59656	5.83775	5.57063	5.57063	4.72031	5.85544	5.57063							neg_control										0	0																	16654119	3	normgene->intron
16654121	4.26363	4.08589	4.68135	5.356	4.09627	4.79981	4.45412	5.03911	4.27131							neg_control										0	0																	16654121	4	normgene->intron
16654123	5.02271	6.11468	5.50168	5.74455	5.16516	5.32752	6.16956	5.17192	5.50729							neg_control										0	0																	16654123	4	normgene->intron
16654125	6.68825	6.94216	6.81256	7.22213	6.8047	6.70404	6.99162	6.92371	7.04414							neg_control										0	0																	16654125	4	normgene->intron
16654127	9.43386	6.37185	7.05435	6.83778	6.31668	6.99856	6.37528	7.15597	6.61741							neg_control										0	0																	16654127	2	normgene->intron
16654129	4.03915	4.88964	5.01812	6.08034	4.85816	4.47928	4.53595	5.00537	5.28603							neg_control										0	0																	16654129	4	normgene->intron
16654131	3.42631	3.27991	2.72653	2.87079	3.366	2.5492	3.76729	3.54528	2.81698							neg_control										0	0																	16654131	4	normgene->intron
16654133	2.39811	1.64995	2.37349	2.67528	1.52669	1.9106	1.85431	2.3461	3.68893							neg_control										0	0																	16654133	4	normgene->intron
16654135	3.68789	4.63958	4.46037	4.45608	4.97938	4.12967	3.79682	4.82342	5.19609							neg_control										0	0																	16654135	4	normgene->intron
16654139	3.71313	4.2468	3.35204	3.99508	4.27424	4.42645	3.73168	3.72992	3.98244							neg_control										0	0																	16654139	4	normgene->intron
16654141	1.41214	2.20166	1.66886	2.33252	1.95858	2.12964	2.18601	2.03444	2.28432							neg_control										0	0																	16654141	4	normgene->intron
16654143	2.17659	3.94063	2.92572	2.89718	3.56007	2.91918	2.89718	3.43037	3.31346							neg_control										0	0																	16654143	4	normgene->intron
16654145	6.1826	6.61097	6.35068	6.54084	6.70372	6.21374	6.05229	6.45269	6.5293							neg_control										0	0																	16654145	4	normgene->intron
16654147	2.57743	2.68293	2.29245	2.4231	2.54867	2.44578	2.37193	2.51785	2.61585							neg_control										0	0																	16654147	4	normgene->intron
16654149	2.35915	3.78292	3.19472	3.92235	4.09844	3.04525	3.35365	2.65169	3.54077							neg_control										0	0																	16654149	2	normgene->intron
16654151	1.83079	2.38721	2.3904	2.06078	2.47049	1.96936	1.81275	2.67638	2.07168							neg_control										0	0																	16654151	4	normgene->intron
16654153	4.11669	5.84891	4.15508	4.46636	3.84778	3.96454	4.95802	4.46778	4.48194							neg_control										0	0																	16654153	3	normgene->intron
16654157	5.05279	4.46778	4.88403	2.76322	5.46209	2.79802	3.97737	4.77136	4.38726							neg_control										0	0																	16654157	1	normgene->intron
16654159	3.45704	3.22156	3.40426	3.68678	4.01545	3.61264	3.38499	3.3597	3.80113							neg_control										0	0																	16654159	4	normgene->intron
16654161	4.6031	4.37854	4.2779	5.05251	4.77797	5.03117	4.23697	4.71537	4.8716							neg_control										0	0																	16654161	4	normgene->intron
16654163	3.52575	3.72707	3.54215	3.18628	2.81566	3.49369	2.66205	3.58744	3.72989							neg_control										0	0																	16654163	4	normgene->intron
16654165	3.92371	3.73863	3.90313	3.58183	4.40855	4.29273	4.92066	3.81527	3.99321							neg_control										0	0																	16654165	4	normgene->intron
16654167	2.50312	3.73703	2.89298	3.54788	2.75786	3.53336	2.46623	2.91569	3.03168							neg_control										0	0																	16654167	4	normgene->intron
16654169	5.36915	5.34784	4.52436	5.49089	6.19838	5.61314	5.22552	5.92212	4.94877							neg_control										0	0																	16654169	3	normgene->intron
16654171	3.76805	3.04877	2.40989	3.57385	2.71317	3.95589	3.01254	3.57869	3.84719							neg_control										0	0																	16654171	4	normgene->intron
16654173	5.65247	5.52493	5.4911	5.00401	5.70748	5.79681	5.27265	5.29636	5.33441							neg_control										0	0																	16654173	4	normgene->intron
16654179	1.82996	2.15356	1.82996	1.51738	1.95858	1.64757	1.82099	1.98956	1.51005							neg_control										0	0																	16654179	3	normgene->intron
16654181	1.27247	1.68048	2.19997	2.16297	1.70674	1.60566	1.59765	2.32171	2.47071							neg_control										0	0																	16654181	3	normgene->intron
[truncated: 51,618 more rows]
